# Supplementary material for: Comparative Analysis of Casparian Strip Membrane Domain Protein Family in Oryza sativa (L.) and Arabidopsis thaliana (L.)
Source: Int J Mol Sci. 2024 Sep 12;25(18):9858. doi: 10.3390/ijms25189858 (PMC11431883; doi:10.3390/ijms25189858)
Supplement: Supplementary file 1 [file ijms-25-09858-s001.zip › Supplemental Table 1.xlsx]

## Sheet: Supplemental Table 1
Supplemental Table 1. Physicochemical properties of CASPs family gene in rice Arabidopsis
Sequence ID	Gene Name	Amino Acids	Molecular Weight	Theoretical pI	Instability Index	Grand Average of Hydropathicity
LOC_Os01g13560.1	OsCASP_like1	162	16979.4	9.15	27.05	1.112
LOC_Os01g26120.1	OsCASP_like2	215	22250.1	9.35	40.63	0.695
LOC_Os01g45360.1	OsCASP_like3	421	44238.1	8.94	67.76	-0.249
LOC_Os01g47200.1	OsCASP_like4	405	41916.1	5.41	74.94	-0.305
LOC_Os01g52610.1	OsCASP_like5	204	21770.7	9.43	38.26	0.592
LOC_Os01g62850.1	OsCASP_like6	153	16197.1	7.51	30.54	1.016
LOC_Os02g04180.1	OsCASP_like7	340	36311.5	10.07	75.21	-0.235
LOC_Os02g08110.1	OsCASP_like8	195	20227.9	9.47	42.11	0.742
LOC_Os02g12760.1	OsCASP_like9	201	21676.9	5.58	30.81	0.354
LOC_Os02g36845.1	OsCASP6	201	21029.6	8.59	38.57	0.713
LOC_Os02g51010.1	OsCASP4	201	21105.7	9.91	24.62	0.774
LOC_Os03g10030.1	OsCASP_like10	218	22783.8	9.5	38.31	0.494
LOC_Os03g10870.1	OsCASP_like11	178	18753.9	5.15	49.18	0.685
LOC_Os03g18680.1	OsCASP_like12	206	21818	7.99	35.28	0.232
LOC_Os03g55870.1	OsCASP_like13	156	16659.7	7.65	29.13	1.045
LOC_Os03g60250.1	OsCASP_like14	198	20536.5	5.5	36.76	0.393
LOC_Os04g21320.1	OsCASP_like15	209	22131.5	7.55	45	0.454
LOC_Os04g38690.1	OsCASP5	193	20817.5	9.22	25.72	0.804
LOC_Os04g58760.1	OsCASP1	224	23655.9	9.49	39.18	0.776
LOC_Os05g15630.1	OsCASP_like16	162	16797.9	8.42	25.35	1.049
LOC_Os05g27790.1	OsCASP_like17	204	21310.3	5.89	31.56	0.399
LOC_Os05g38250.1	OsCASP_like18	155	16668.8	8.62	30.14	0.97
LOC_Os06g12500.1	OsCASP3	184	19788.4	9.75	25.95	0.814
LOC_Os06g44610.1	OsCASP_like19	194	20672.5	9.37	39.17	0.646
LOC_Os07g26110.1	OsCASP_like20	207	21642.6	9.91	50.71	0.752
LOC_Os07g49200.1	OsCASP_like21	199	20934.2	8.58	45.49	0.429
LOC_Os08g01160.1	OsCASP2	237	24746.5	8.43	36.92	0.47
LOC_Os08g42430.1	OsCASP_like22	168	17561.4	8.82	34.63	0.655
LOC_Os09g07480.1	OsCASP_like23	154	16755.6	6.68	34.25	0.842
LOC_Os10g20250.1	OsCASP_like24	203	20438.8	6.79	38.3	0.693
LOC_Os11g34730.1	OsCASP_like25	171	17828.5	9.83	29.21	1.043
LOC_Os11g42940.1	OsCASP_like26	171	17549.6	9.46	19.79	0.975
LOC_Os11g42950.1	OsCASP_like27	186	18351.9	8.68	31.06	0.443
LOC_Os11g42960.1	OsCASP_like28	204	21053.6	8.29	31.17	0.45
LOC_Os11g42970.1	OsCASP_like29	184	18833.6	4.58	29.4	0.611
LOC_Os12g32970.1	OsCASP_like30	198	19759.1	9.81	30.11	0.631
LOC_Os12g35180.1	OsCASP_like31	303	31430.9	9.8	56.71	-0.267
LOC_Os12g35230.1	OsCASP_like32	279	28803.8	9.97	55.92	-0.232
LOC_Os12g35260.1	OsCASP_like33	259	27201.9	10	59.8	-0.266
LOC_Os12g38100.1	OsCASP_like34	182	17739.2	8.45	49.04	0.629
LOC_Os12g41690.1	OsCASP_like35	278	29860	9.3	41.39	0.295
AT1G03700.1	AtCASP_like1	164	17858.6	9.82	21.98	1.111
AT1G14160.1	AtCASP6	209	22403.2	6.51	33.27	0.568
AT1G17200.1	AtCASP_like2	204	21878	5.5	30.36	0.399
AT1G49405.1	AtCASP_like3	152	16637.8	7.64	39.39	0.98
AT1G79780.1	AtCASP_like4	187	20011.4	8.9	33.78	0.534
AT2G27370.1	AtCASP3	221	24161.5	8.93	50.75	0.381
AT2G28370.1	AtCASP_like5	179	19224.2	4.92	39.7	0.592
AT2G35760.1	AtCASP_like6	201	21512.9	9.64	29.74	0.76
AT2G36100.1	AtCASP1	206	21969.7	8.46	29.77	0.736
AT2G36330.1	AtCASP_like7	283	31183.3	9.16	64	-0.227
AT2G37200.1	AtCASP_like8	180	19234.5	8.4	48.43	0.658
AT2G38480.1	AtCASP_like9	188	20887.9	6.29	31	0.119
AT2G39518.1	AtCASP_like10	174	18800.3	9.19	28.48	0.836
AT2G39530.1	AtCASP_like11	178	19203.6	8.8	35.08	0.742
AT3G06390.1	AtCASP_like12	199	21156.7	4.73	34.42	0.627
AT3G11550.1	AtCASP2	204	21481.9	6.25	26.24	0.675
AT3G14380.1	AtCASP_like13	178	19184.4	5.24	29.03	0.773
AT3G16300.1	AtCASP_like14	212	23110	9.21	25.72	0.442
AT3G23200.1	AtCASP_like15	152	16092	4.93	31.18	1.109
AT3G50810.1	AtCASP_like16	154	16823.8	4.2	25.83	1.046
AT3G53850.1	AtCASP_like17	154	16533.6	8.49	29.08	0.839
AT3G55390.1	AtCASP_like18	194	21686.8	8.72	38.99	0.358
AT4G03540.1	AtCASP_like19	164	17670.4	9.61	20.2	1.082
AT4G11655.1	AtCASP_like20	208	22912.7	9.18	43.8	0.505
AT4G15610.1	AtCASP_like21	193	20524.4	9.68	29.82	0.73
AT4G15620.1	AtCASP_like22	190	20312.7	10.02	25.44	0.659
AT4G15630.1	AtCASP_like23	190	20109.4	9.9	19.5	0.658
AT4G16442.1	AtCASP_like24	182	20045	9.54	25.46	0.653
AT4G20390.1	AtCASP_like25	197	21148.3	10.22	19.99	0.765
AT4G25040.1	AtCASP_like26	170	18669	9.47	31.56	0.748
AT4G25830.1	AtCASP_like27	175	20090.7	9.32	33.52	0.496
AT4G37235.1	AtCASP_like28	152	16548.4	5.07	29.07	0.818
AT5G02060.1	AtCASP_like29	152	16534.5	8.61	51.54	0.774
AT5G06200.1	AtCASP4	202	21111.6	6.04	20.44	0.783
AT5G15290.1	AtCASP5	187	20583.4	9.93	34.64	0.737
AT5G40300.1	AtCASP_like30	270	30299.4	9.07	60.64	-0.258
AT5G44550.1	AtCASP_like31	197	20747.7	9.64	28.27	0.711
AT5G54980.1	AtCASP_like32	194	21634.8	5.52	42.11	0.175
AT5G62820.1	AtCASP_like33	297	32611.8	6.95	55.07	-0.237
