# Supplementary material for: Comparative Analysis of Casparian Strip Membrane Domain Protein Family in Oryza sativa (L.) and Arabidopsis thaliana (L.)
Source: Int J Mol Sci. 2024 Sep 12;25(18):9858. doi: 10.3390/ijms25189858 (PMC11431883; doi:10.3390/ijms25189858)
Supplement: Supplementary file 1 [file ijms-25-09858-s001.zip › Supplemental Table 2.xlsx]

## Sheet: Supplemental Table 2
Supplemental Table 2 Ka/Ks values and the MYA of duplicate gene pairs in rice and Arabidopsis
Arabidopsis	Name 1	Name 2	Ka	Ks	Ka_Ks	MYA	Duplication Type	Purifying Selection
	AT4G15610.1	AT4G15620.1	0.806748	1.05223	0.766701	57.815	Tandem duplication	YES
	AT4G15620.1	AT4G15630.1	0.100789	0.346275	0.291068	19.0261	Tandem duplication	YES
	AT1G03700.1	AT4G03540.1	0.100392	0.986576	0.101758	54.2074	whole genome duplication	YES
	AT2G36100.1	AT3G11550.1	0.283084	2.03345	0.139214	111.728	whole genome duplication	YES
	AT2G35760.1	AT4G16442.1	0.222615	0.995153	0.223699	54.6787	whole genome duplication	YES
	AT2G36100.1	AT5G06200.1	0.30375	3.29745	0.0921167	181.178	whole genome duplication	YES
	AT3G11550.1	AT5G06200.1	0.0875007	0.862929	0.1014	47.4137	whole genome duplication	YES
	AT4G20390.1	AT5G44550.1	0.193659	0.609062	0.317963	33.465	whole genome duplication	YES
rice	LOC_Os11g42940.1	LOC_Os11g42950.1	0.593533	0.560867	1.05824	30.8168	Tandem duplication	NO
	LOC_Os11g42950.1	LOC_Os11g42960.1	0.617877	0.628694	0.982795	34.5436	Tandem duplication	YES
	LOC_Os11g42960.1	LOC_Os11g42970.1	0.600968	0.484718	1.23983	26.6328	Tandem duplication	NO
	LOC_Os01g62850.1	LOC_Os05g38250.1	0.182515	0.734013	0.248654	40.3304	whole genome duplication	YES
	LOC_Os02g36845.1	LOC_Os04g38690.1	0.262172	0.314611	0.833322	17.2863	whole genome duplication	YES
	LOC_Os02g51010.1	LOC_Os06g12500.1	0.172458	1.82143	0.0946828	100.079	whole genome duplication	YES
	LOC_Os02g08110.1	LOC_Os06g44610.1	0.300114	0.536039	0.559874	29.4527	whole genome duplication	YES
	LOC_Os03g18680.1	LOC_Os07g49200.1	0.40559	0.809839	0.500828	44.4967	whole genome duplication	YES
	LOC_Os04g58760.1	LOC_Os08g01160.1	0.246325	0.404559	0.608874	22.2285	whole genome duplication	YES
