# Supplementary material for: Comparative Analysis of Casparian Strip Membrane Domain Protein Family in Oryza sativa (L.) and Arabidopsis thaliana (L.)
Source: Int J Mol Sci. 2024 Sep 12;25(18):9858. doi: 10.3390/ijms25189858 (PMC11431883; doi:10.3390/ijms25189858)
Supplement: Supplementary file 1 [file ijms-25-09858-s001.zip › Supplemental Table 3.xlsx]

## Sheet: Supplemental Table 3
Supplemental Table 3. The collinearity of CASPs genes between rice and Arabidopsis
The collinearity of CASPs genes between rice and Arabidopsis
LOC_Os01g62850.1	AT3G53850.1
LOC_Os01g62850.1	AT5G02060.1
LOC_Os03g55870.1	AT3G50810.1
LOC_Os04g58760.1	AT2G36100.1
LOC_Os05g38250.1	AT3G53850.1
LOC_Os05g38250.1	AT5G02060.1
