# Supplementary material for: Comparative Analysis of Casparian Strip Membrane Domain Protein Family in Oryza sativa (L.) and Arabidopsis thaliana (L.)
Source: Int J Mol Sci. 2024 Sep 12;25(18):9858. doi: 10.3390/ijms25189858 (PMC11431883; doi:10.3390/ijms25189858)
Supplement: Supplementary file 1 [file ijms-25-09858-s001.zip › Supplemental Table 4.xlsx]

## Sheet: Supplemental Table 4
Supplemental Table 4. The Cis-elements analysis of CASPs genes in rice and Arabidopsis
Gene ID	Cis-elements	Motif	Location	Function
AT1G03700.1	GT1-motif	GGTTAA	521	light responsive element
AT1G03700.1	MYB	CAACCA	1838
AT1G03700.1	Myb	TAACTG	1126
AT1G03700.1	Myb	CAACTG	1279
AT1G03700.1	Myb	CAACTG	1823
AT1G03700.1	MYB recognition site	CCGTTG	479
AT1G03700.1	MYB recognition site	CCGTTG	1339
AT1G03700.1	Myb-binding site	CAACAG	220
AT1G03700.1	Myb-binding site	CAACAG	260
AT1G03700.1	Myb-binding site	CAACAG	1270
AT1G03700.1	MYC	CATGTG	82
AT1G03700.1	MYC	CATGTG	102
AT1G03700.1	MYC	CATGTG	331
AT1G03700.1	MYC	CATTTG	389
AT1G03700.1	MYC	CATGTG	800
AT1G03700.1	MYC	CATTTG	1029
AT1G03700.1	MYC	CAATTG	1091
AT1G03700.1	MYC	CATGTG	1260
AT1G03700.1	MYC	CATGTG	1473
AT1G03700.1	MYC	CATTTG	1661
AT1G03700.1	MYC	CATGTG	82
AT1G03700.1	MYC	CATGTG	102
AT1G03700.1	MYC	CATGTG	331
AT1G03700.1	MYC	CATTTG	389
AT1G03700.1	MYC	CATGTG	800
AT1G03700.1	MYC	CATTTG	1029
AT1G03700.1	MYC	CAATTG	1091
AT1G03700.1	MYC	CATGTG	1260
AT1G03700.1	MYC	CATGTG	1473
AT1G03700.1	MYC	CATTTG	1661
AT1G03700.1	TATC-box	TATCCCA	489	cis-acting element involved in gibberellin-responsiveness
AT1G03700.1	TCCC-motif	TCTCCCT	1927	part of a light responsive element
AT1G03700.1	TC-rich repeats	GTTTTCTTAC	1902	cis-acting element involved in defense and stress responsiveness
AT1G03700.1	TCT-motif	TCTTAC	400	part of a light responsive element
AT1G03700.1	TGACG-motif	TGACG	1040	cis-acting regulatory element involved in the MeJA-responsiveness
AT1G03700.1	W box	TTGACC	1226
AT1G03700.1	W box	TTGACC	1398
AT1G17200.1	ARE	AAACCA	70	cis-acting regulatory element essential for the anaerobic induction
AT1G17200.1	ARE	AAACCA	457	cis-acting regulatory element essential for the anaerobic induction
AT1G17200.1	ARE	AAACCA	604	cis-acting regulatory element essential for the anaerobic induction
AT1G17200.1	CGTCA-motif	CGTCA	841	cis-acting regulatory element involved in the MeJA-responsiveness
AT1G17200.1	G-Box	CACGTG	856	cis-acting regulatory element involved in light responsiveness
AT1G17200.1	G-Box	CACGTT	956	cis-acting regulatory element involved in light responsiveness
AT1G17200.1	G-Box	CACGTT	1103	cis-acting regulatory element involved in light responsiveness
AT1G17200.1	MBS	CAACTG	969	MYB binding site involved in drought-inducibility
AT1G17200.1	WUN-motif	AAATTACTA	1611
AT1G17200.1	WUN-motif	AAATTACT	1612
AT1G49405.1	ABRE	ACGTG	1768	cis-acting element involved in the abscisic acid responsiveness
AT1G49405.1	ABRE	ACGTG	1976	cis-acting element involved in the abscisic acid responsiveness
AT1G49405.1	ARE	AAACCA	577	cis-acting regulatory element essential for the anaerobic induction
AT1G49405.1	ARE	AAACCA	1326	cis-acting regulatory element essential for the anaerobic induction
AT1G49405.1	CGTCA-motif	CGTCA	1134	cis-acting regulatory element involved in the MeJA-responsiveness
AT1G49405.1	CGTCA-motif	CGTCA	1836	cis-acting regulatory element involved in the MeJA-responsiveness
AT1G49405.1	ERE	ATTTCATA	478
AT1G49405.1	G-box	TACGTG	1975	cis-acting regulatory element involved in light responsiveness
AT1G49405.1	G-Box	CACGTT	1767	cis-acting regulatory element involved in light responsiveness
AT1G49405.1	GCN4_motif	TGAGTCA	463	cis-regulatory element involved in endosperm expression
AT1G49405.1	MYB	CAACAG	1963
AT1G49405.1	Myb-binding site	CAACAG	1963
AT1G49405.1	Myc	TCTCTTA	1812
AT1G49405.1	MYC	CAATTG	1677
AT1G49405.1	TCA-element	CCATCTTTTT	1940	cis-acting element involved in salicylic acid responsiveness
AT1G49405.1	TCT-motif	TCTTAC	1250	part of a light responsive element
AT1G49405.1	TGACG-motif	TGACG	1134	cis-acting regulatory element involved in the MeJA-responsiveness
AT1G49405.1	TGACG-motif	TGACG	1836	cis-acting regulatory element involved in the MeJA-responsiveness
AT1G79780.1	ABRE	CACGTG	234	cis-acting element involved in the abscisic acid responsiveness
AT1G79780.1	ABRE	ACGTG	235	cis-acting element involved in the abscisic acid responsiveness
AT1G79780.1	ABRE	CGTACGTGCA	318	cis-acting element involved in the abscisic acid responsiveness
AT1G79780.1	ABRE	ACGTG	320	cis-acting element involved in the abscisic acid responsiveness
AT1G79780.1	ABRE	ACGTG	325	cis-acting element involved in the abscisic acid responsiveness
AT1G79780.1	ABRE	GACACGTGGC	1355	cis-acting element involved in the abscisic acid responsiveness
AT1G79780.1	ABRE	CACGTG	1357	cis-acting element involved in the abscisic acid responsiveness
AT1G79780.1	ABRE	ACGTG	1358	cis-acting element involved in the abscisic acid responsiveness
AT1G79780.1	ABRE	ACGTG	1525	cis-acting element involved in the abscisic acid responsiveness
AT1G79780.1	AuxRR-core	GGTCCAT	1254	cis-acting regulatory element involved in auxin responsiveness
AT1G79780.1	CGTCA-motif	CGTCA	105	cis-acting regulatory element involved in the MeJA-responsiveness
AT1G79780.1	CGTCA-motif	CGTCA	1351	cis-acting regulatory element involved in the MeJA-responsiveness
AT1G79780.1	G-Box	CACGTG	234	cis-acting regulatory element involved in light responsiveness
AT1G79780.1	G-Box	CACGTG	1357	cis-acting regulatory element involved in light responsiveness
AT1G79780.1	G-box	CACGTG	234	cis-acting regulatory element involved in light responsiveness
AT1G79780.1	G-box	TACGTG	320	cis-acting regulatory element involved in light responsiveness
AT1G79780.1	G-box	TACGTG	324	cis-acting regulatory element involved in light responsiveness
AT1G79780.1	G-box	ACACGTGT	1356	cis-acting regulatory element involved in light responsiveness
AT1G79780.1	G-box	CACGTG	1357	cis-acting regulatory element involved in light responsiveness
AT1G79780.1	G-box	TACGTG	1525	cis-acting regulatory element involved in light responsiveness
AT1G79780.1	GT1-motif	GGTTAAT	1511	light responsive element
AT1G79780.1	GT1-motif	GGTTAA	1512	light responsive element
AT1G79780.1	I-box	cCATATCCAAT	435	part of a light responsive element
AT1G79780.1	I-box	gGATAAGGTG	1869	part of a light responsive element
AT1G79780.1	MBS	CAACTG	220	MYB binding site involved in drought-inducibility
AT1G79780.1	MBS	CAACTG	1464	MYB binding site involved in drought-inducibility
AT1G79780.1	Myb	CAACTG	220
AT1G79780.1	Myb	CAACTG	1464
AT1G79780.1	MYB recognition site	CCGTTG	1407
AT1G79780.1	MYC	CATGTG	356
AT1G79780.1	MYC	CATGTG	769
AT1G79780.1	MYC	CATTTG	1619
AT1G79780.1	Myc	TCTCTTA	1270
AT1G79780.1	TCCC-motif	TCTCCCT	664	part of a light responsive element
AT1G79780.1	TGACG-motif	TGACG	105	cis-acting regulatory element involved in the MeJA-responsiveness
AT1G79780.1	TGACG-motif	TGACG	1351	cis-acting regulatory element involved in the MeJA-responsiveness
AT1G79780.1	W box	TTGACC	1070
AT2G27370.1	ARE	AAACCA	661	cis-acting regulatory element essential for the anaerobic induction
AT2G27370.1	ARE	AAACCA	1113	cis-acting regulatory element essential for the anaerobic induction
AT2G27370.1	ARE	AAACCA	1120	cis-acting regulatory element essential for the anaerobic induction
AT2G27370.1	ARE	AAACCA	1410	cis-acting regulatory element essential for the anaerobic induction
AT2G27370.1	CGTCA-motif	CGTCA	114	cis-acting regulatory element involved in the MeJA-responsiveness
AT2G27370.1	ERE	ATTTTAAA	289
AT2G27370.1	ERE	ATTTCATA	1276
AT2G27370.1	GA-motif	ATAGATAA	142	part of a light responsive element
AT2G27370.1	GATA-motif	AAGATAAGATT	325	part of a light responsive element
AT2G27370.1	G-box	CACGAC	705	cis-acting regulatory element involved in light responsiveness
AT2G27370.1	GT1-motif	GGTTAAT	104	light responsive element
AT2G27370.1	I-box	AAGATAAGGCT	325	part of a light responsive element
AT2G27370.1	I-box	AGATAAGG	327	part of a light responsive element
AT2G27370.1	LTR	CCGAAA	1951	cis-acting element involved in low-temperature responsiveness
AT2G27370.1	MRE	AACCTAA	1541	MYB binding site involved in light responsiveness
AT2G27370.1	MRE	AACCTAA	1800	MYB binding site involved in light responsiveness
AT2G27370.1	Myb	TAACTG	1534
AT2G27370.1	MYB	TAACCA	130
AT2G27370.1	MYB	CAACAG	765
AT2G27370.1	MYB	TAACCA	1678
AT2G27370.1	MYB	CAACCA	1707
AT2G27370.1	Myb-binding site	CAACAG	765
AT2G27370.1	MYB-like sequence	TAACCA	130
AT2G27370.1	MYB-like sequence	TAACCA	1678
AT2G27370.1	MYC	CAATTG	921
AT2G27370.1	P-box	CCTTTTG	557	gibberellin-responsive element
AT2G27370.1	TCT-motif	TCTTAC	1878	part of a light responsive element
AT2G27370.1	TGACG-motif	TGACG	114	cis-acting regulatory element involved in the MeJA-responsiveness
AT2G27370.1	W box	TTGACC	1619
AT2G28370.1	ABRE	ACGTG	1694	cis-acting element involved in the abscisic acid responsiveness
AT2G28370.1	ARE	AAACCA	453	cis-acting regulatory element essential for the anaerobic induction
AT2G28370.1	ARE	AAACCA	1375	cis-acting regulatory element essential for the anaerobic induction
AT2G28370.1	ARE	AAACCA	1456	cis-acting regulatory element essential for the anaerobic induction
AT2G28370.1	ARE	AAACCA	1547	cis-acting regulatory element essential for the anaerobic induction
AT2G28370.1	ARE	AAACCA	1860	cis-acting regulatory element essential for the anaerobic induction
AT2G28370.1	CGTCA-motif	CGTCA	1479	cis-acting regulatory element involved in the MeJA-responsiveness
AT2G28370.1	ERE	ATTTTAAA	286
AT2G28370.1	ERE	ATTTTAAA	1355
AT2G28370.1	G-box	TACGTG	1693	cis-acting regulatory element involved in light responsiveness
AT2G28370.1	GT1-motif	GGTTAAT	1006	light responsive element
AT2G28370.1	GT1-motif	GGTTAA	1007	light responsive element
AT2G28370.1	GT1-motif	GGTTAAT	1465	light responsive element
AT2G28370.1	MRE	AACCTAA	603	MYB binding site involved in light responsiveness
AT2G28370.1	MYB	CAACCA	547
AT2G28370.1	MYB	CAACCA	610
AT2G28370.1	MYB	CAACCA	909
AT2G28370.1	MYB	CAACCA	1158
AT2G28370.1	MYB	TAACCA	1414
AT2G28370.1	MYB	TAACCA	1464
AT2G28370.1	MYB	CAACCA	1967
AT2G28370.1	Myb	TAACTG	92
AT2G28370.1	MYB-like sequence	TAACCA	1414
AT2G28370.1	MYB-like sequence	TAACCA	1464
AT2G28370.1	MYC	CATGTG	380
AT2G28370.1	MYC	CATTTG	470
AT2G28370.1	MYC	CATTTG	564
AT2G28370.1	MYC	CAATTG	1701
AT2G28370.1	P-box	CCTTTTG	1496	gibberellin-responsive element
AT2G28370.1	TCCC-motif	TCTCCCT	1944	part of a light responsive element
AT2G28370.1	TGACG-motif	TGACG	1479	cis-acting regulatory element involved in the MeJA-responsiveness
AT2G28370.1	TGA-element	AACGAC	1152	auxin-responsive element
AT2G28370.1	W box	TTGACC	1442
AT2G35760.1	ABRE	ACGTG	129	cis-acting element involved in the abscisic acid responsiveness
AT2G35760.1	ABRE	ACGTG	1074	cis-acting element involved in the abscisic acid responsiveness
AT2G35760.1	CGTCA-motif	CGTCA	46	cis-acting regulatory element involved in the MeJA-responsiveness
AT2G35760.1	CGTCA-motif	CGTCA	126	cis-acting regulatory element involved in the MeJA-responsiveness
AT2G35760.1	CGTCA-motif	CGTCA	742	cis-acting regulatory element involved in the MeJA-responsiveness
AT2G35760.1	ERE	ATTTTAAA	1773
AT2G35760.1	GATA-motif	GATAGGG	1732	part of a light responsive element
AT2G35760.1	G-box	TACGTG	129	cis-acting regulatory element involved in light responsiveness
AT2G35760.1	G-box	TACGTG	1074	cis-acting regulatory element involved in light responsiveness
AT2G35760.1	G-box	CACGAC	1587	cis-acting regulatory element involved in light responsiveness
AT2G35760.1	G-box	ACACGTG(G/t)CACC	1591	cis-acting regulatory element involved in light responsiveness
AT2G35760.1	G-box	TAACACGTAG	1851	cis-acting regulatory element involved in light responsiveness
AT2G35760.1	GT1-motif	GGTTAA	1009	light responsive element
AT2G35760.1	GT1-motif	GGTTAA	1250	light responsive element
AT2G35760.1	LTR	CCGAAA	1259	cis-acting element involved in low-temperature responsiveness
AT2G35760.1	MRE	AACCTAA	166	MYB binding site involved in light responsiveness
AT2G35760.1	MRE	AACCTAA	393	MYB binding site involved in light responsiveness
AT2G35760.1	MYB	TAACCA	838
AT2G35760.1	MYB	TAACCA	1010
AT2G35760.1	MYB	CAACAG	1934
AT2G35760.1	Myb-binding site	CAACAG	1934
AT2G35760.1	MYB-like sequence	TAACCA	838
AT2G35760.1	MYB-like sequence	TAACCA	1010
AT2G35760.1	MYC	CAATTG	35
AT2G35760.1	MYC	CATGTG	528
AT2G35760.1	MYC	CATTTG	761
AT2G35760.1	MYC	CATTTG	989
AT2G35760.1	MYC	CATGTG	1592
AT2G35760.1	MYC	CATTTG	1646
AT2G35760.1	MYC	CATTTG	1706
AT2G35760.1	Myc	TCTCTTA	297
AT2G35760.1	P-box	CCTTTTG	355	gibberellin-responsive element
AT2G35760.1	TCA-element	CCATCTTTTT	89	cis-acting element involved in salicylic acid responsiveness
AT2G35760.1	TCA-element	CCATCTTTTT	1434	cis-acting element involved in salicylic acid responsiveness
AT2G35760.1	TCT-motif	TCTTAC	230	part of a light responsive element
AT2G35760.1	TCT-motif	TCTTAC	818	part of a light responsive element
AT2G35760.1	TCT-motif	TCTTAC	1502	part of a light responsive element
AT2G35760.1	TGA-box	TGACGTAA	739	part of an auxin-responsive element
AT2G35760.1	TGACG-motif	TGACG	46	cis-acting regulatory element involved in the MeJA-responsiveness
AT2G35760.1	TGACG-motif	TGACG	126	cis-acting regulatory element involved in the MeJA-responsiveness
AT2G35760.1	TGACG-motif	TGACG	742	cis-acting regulatory element involved in the MeJA-responsiveness
AT2G35760.1	WUN-motif	AAATTACTA	1157
AT2G35760.1	WUN-motif	AAATTTCCT	1165	wound-responsive element
AT2G36100.1	ABRE	ACGTG	1486	cis-acting element involved in the abscisic acid responsiveness
AT2G36100.1	ARE	AAACCA	1813	cis-acting regulatory element essential for the anaerobic induction
AT2G36100.1	CGTCA-motif	CGTCA	230	cis-acting regulatory element involved in the MeJA-responsiveness
AT2G36100.1	CGTCA-motif	CGTCA	709	cis-acting regulatory element involved in the MeJA-responsiveness
AT2G36100.1	ERE	ATTTTAAA	1026
AT2G36100.1	ERE	ATTTTAAA	1818
AT2G36100.1	GATA-motif	AAGGATAAGG	292	part of a light responsive element
AT2G36100.1	G-box	TACGTG	1486	cis-acting regulatory element involved in light responsiveness
AT2G36100.1	I-box	AGATAAGG	292	part of a light responsive element
AT2G36100.1	MBS	CAACTG	407	MYB binding site involved in drought-inducibility
AT2G36100.1	MBS	CAACTG	527	MYB binding site involved in drought-inducibility
AT2G36100.1	MBS	CAACTG	1615	MYB binding site involved in drought-inducibility
AT2G36100.1	Myb	CAACTG	407
AT2G36100.1	Myb	CAACTG	527
AT2G36100.1	Myb	CAACTG	1615
AT2G36100.1	MYB	CAACCA	685
AT2G36100.1	MYB recognition site	CCGTTG	675
AT2G36100.1	MYC	CAATTG	1623
AT2G36100.1	MYC	CAATTG	1722
AT2G36100.1	MYC	CAATTG	1986
AT2G36100.1	TCA-element	TCAGAAGAGG	774	cis-acting element involved in salicylic acid responsiveness
AT2G36100.1	TC-rich repeats	ATTCTCTAAC	562	cis-acting element involved in defense and stress responsiveness
AT2G36100.1	TC-rich repeats	ATTCTCTAAC	1143	cis-acting element involved in defense and stress responsiveness
AT2G36100.1	TCT-motif	TCTTAC	1756	part of a light responsive element
AT2G36100.1	TGACG-motif	TGACG	230	cis-acting regulatory element involved in the MeJA-responsiveness
AT2G36100.1	TGACG-motif	TGACG	709	cis-acting regulatory element involved in the MeJA-responsiveness
AT2G36330.1	ABRE	ACGTG	1324	cis-acting element involved in the abscisic acid responsiveness
AT2G36330.1	ARE	AAACCA	49	cis-acting regulatory element essential for the anaerobic induction
AT2G36330.1	ARE	AAACCA	1747	cis-acting regulatory element essential for the anaerobic induction
AT2G36330.1	CGTCA-motif	CGTCA	1220	cis-acting regulatory element involved in the MeJA-responsiveness
AT2G36330.1	GATA-motif	AAGGATAAGG	1183	part of a light responsive element
AT2G36330.1	G-box	CACGAC	189	cis-acting regulatory element involved in light responsiveness
AT2G36330.1	G-box	TAACACGTAG	561	cis-acting regulatory element involved in light responsiveness
AT2G36330.1	G-box	CACGTC	1324	cis-acting regulatory element involved in light responsiveness
AT2G36330.1	I-box	cGATAAGGCG	1185	part of a light responsive element
AT2G36330.1	I-box	GTATAAGGCC	1811	part of a light responsive element
AT2G36330.1	MYB	CAACAG	491
AT2G36330.1	MYB	CAACCA	901
AT2G36330.1	MYB	CAACAG	1149
AT2G36330.1	Myb-binding site	CAACAG	491
AT2G36330.1	Myb-binding site	CAACAG	1149
AT2G36330.1	Myc	TCTCTTA	353
AT2G36330.1	MYC	CATTTG	340
AT2G36330.1	MYC	CATTTG	605
AT2G36330.1	MYC	CAATTG	1660
AT2G36330.1	P-box	CCTTTTG	1457	gibberellin-responsive element
AT2G36330.1	TCA-element	CCATCTTTTT	33	cis-acting element involved in salicylic acid responsiveness
AT2G36330.1	TCA-element	TCAGAAGAGG	843	cis-acting element involved in salicylic acid responsiveness
AT2G36330.1	TCA-element	CCATCTTTTT	1361	cis-acting element involved in salicylic acid responsiveness
AT2G36330.1	TCCC-motif	TCTCCCT	1838	part of a light responsive element
AT2G36330.1	TCT-motif	TCTTAC	266	part of a light responsive element
AT2G36330.1	TCT-motif	TCTTAC	1048	part of a light responsive element
AT2G36330.1	TCT-motif	TCTTAC	1281	part of a light responsive element
AT2G36330.1	TGACG-motif	TGACG	1220	cis-acting regulatory element involved in the MeJA-responsiveness
AT2G36330.1	TGA-element	AACGAC	977	auxin-responsive element
AT2G36330.1	TGA-element	AACGAC	1126	auxin-responsive element
AT2G36330.1	W box	TTGACC	412
AT2G36330.1	W box	TTGACC	904
AT2G37200.1	ARE	AAACCA	226	cis-acting regulatory element essential for the anaerobic induction
AT2G37200.1	AuxRR-core	GGTCCAT	1903	cis-acting regulatory element involved in auxin responsiveness
AT2G37200.1	CGTCA-motif	CGTCA	1645	cis-acting regulatory element involved in the MeJA-responsiveness
AT2G37200.1	ERE	ATTTTAAA	823
AT2G37200.1	GA-motif	ATAGATAA	808	part of a light responsive element
AT2G37200.1	GARE-motif	TCTGTTG	1176	gibberellin-responsive element
AT2G37200.1	I-box	atGATAAGGTC	260	part of a light responsive element
AT2G37200.1	L-box	ATCCCACCTAC	490	part of a light responsive element
AT2G37200.1	LTR	CCGAAA	854	cis-acting element involved in low-temperature responsiveness
AT2G37200.1	MBS	CAACTG	1959	MYB binding site involved in drought-inducibility
AT2G37200.1	MYB	TAACCA	341
AT2G37200.1	MYB	TAACCA	774
AT2G37200.1	MYB	TAACCA	1032
AT2G37200.1	MYB	CAACAG	1176
AT2G37200.1	MYB	CAACCA	1246
AT2G37200.1	MYB	CAACCA	1298
AT2G37200.1	Myb	TAACTG	1521
AT2G37200.1	Myb	CAACTG	1959
AT2G37200.1	Myb-binding site	CAACAG	1176
AT2G37200.1	MYB-like sequence	TAACCA	341
AT2G37200.1	MYB-like sequence	TAACCA	774
AT2G37200.1	MYB-like sequence	TAACCA	1032
AT2G37200.1	Myc	TCTCTTA	66
AT2G37200.1	Myc	TCTCTTA	1159
AT2G37200.1	MYC	CATTTG	1930
AT2G37200.1	P-box	CCTTTTG	1937	gibberellin-responsive element
AT2G37200.1	TCT-motif	TCTTAC	26	part of a light responsive element
AT2G37200.1	TCT-motif	TCTTAC	65	part of a light responsive element
AT2G37200.1	TCT-motif	TCTTAC	876	part of a light responsive element
AT2G37200.1	TGACG-motif	TGACG	1645	cis-acting regulatory element involved in the MeJA-responsiveness
AT2G37200.1	W box	TTGACC	258
AT2G37200.1	W box	TTGACC	1874
AT2G37200.1	WUN-motif	CAATTACAT	997
AT2G37200.1	WUN-motif	CCATTTCAA	1259
AT2G37200.1	WUN-motif	CCATTTCAA	1282
AT2G38480.1	ABRE	ACGTG	628	cis-acting element involved in the abscisic acid responsiveness
AT2G38480.1	ABRE	ACGTG	765	cis-acting element involved in the abscisic acid responsiveness
AT2G38480.1	ABRE	ACGTG	796	cis-acting element involved in the abscisic acid responsiveness
AT2G38480.1	ABRE	ACGTG	868	cis-acting element involved in the abscisic acid responsiveness
AT2G38480.1	ARE	AAACCA	1616	cis-acting regulatory element essential for the anaerobic induction
AT2G38480.1	CGTCA-motif	CGTCA	572	cis-acting regulatory element involved in the MeJA-responsiveness
AT2G38480.1	CGTCA-motif	CGTCA	767	cis-acting regulatory element involved in the MeJA-responsiveness
AT2G38480.1	CGTCA-motif	CGTCA	799	cis-acting regulatory element involved in the MeJA-responsiveness
AT2G38480.1	CGTCA-motif	CGTCA	1194	cis-acting regulatory element involved in the MeJA-responsiveness
AT2G38480.1	ERE	ATTTCATA	688
AT2G38480.1	GA-motif	ATAGATAA	1661	part of a light responsive element
AT2G38480.1	GATA-motif	AAGGATAAGG	1149	part of a light responsive element
AT2G38480.1	G-box	TAACACGTAG	626	cis-acting regulatory element involved in light responsiveness
AT2G38480.1	G-box	TACGTG	627	cis-acting regulatory element involved in light responsiveness
AT2G38480.1	G-box	CACGTC	765	cis-acting regulatory element involved in light responsiveness
AT2G38480.1	G-box	CACGAC	776	cis-acting regulatory element involved in light responsiveness
AT2G38480.1	G-box	CACGTC	795	cis-acting regulatory element involved in light responsiveness
AT2G38480.1	G-Box	CACGTT	868	cis-acting regulatory element involved in light responsiveness
AT2G38480.1	I-box	TAGATAACC	500	part of a light responsive element
AT2G38480.1	I-box	TGATAATGT	1645	part of a light responsive element
AT2G38480.1	MBS	CAACTG	1497	MYB binding site involved in drought-inducibility
AT2G38480.1	MBSI	TTTTTACGGTTA	1052	MYB binding site involved in flavonoid biosynthetic genes regulation
AT2G38480.1	Myb	TAACTG	1046
AT2G38480.1	Myb	TAACTG	1058
AT2G38480.1	Myb	CAACTG	1497
AT2G38480.1	Myc	TCTCTTA	1684
AT2G38480.1	MYC	CATTTG	454
AT2G38480.1	MYC	CATTTG	726
AT2G38480.1	MYC	CATTTG	846
AT2G38480.1	MYC	CATTTG	1309
AT2G38480.1	MYC	CATGTG	1771
AT2G38480.1	TCA-element	CCATCTTTTT	1545	cis-acting element involved in salicylic acid responsiveness
AT2G38480.1	TCT-motif	TCTTAC	1285	part of a light responsive element
AT2G38480.1	TGACG-motif	TGACG	572	cis-acting regulatory element involved in the MeJA-responsiveness
AT2G38480.1	TGACG-motif	TGACG	767	cis-acting regulatory element involved in the MeJA-responsiveness
AT2G38480.1	TGACG-motif	TGACG	799	cis-acting regulatory element involved in the MeJA-responsiveness
AT2G38480.1	TGACG-motif	TGACG	1194	cis-acting regulatory element involved in the MeJA-responsiveness
AT2G38480.1	W box	TTGACC	838
AT2G38480.1	WUN-motif	AAATTACT	1332
AT2G38480.1	WUN-motif	TTATTACAT	1427
AT2G39518.1	ABRE	ACGTG	381	cis-acting element involved in the abscisic acid responsiveness
AT2G39518.1	ABRE	TACGTGTC	851	cis-acting element involved in the abscisic acid responsiveness
AT2G39518.1	ABRE	ACGTG	852	cis-acting element involved in the abscisic acid responsiveness
AT2G39518.1	ABRE	ACGTG	1755	cis-acting element involved in the abscisic acid responsiveness
AT2G39518.1	CGTCA-motif	CGTCA	1055	cis-acting regulatory element involved in the MeJA-responsiveness
AT2G39518.1	CGTCA-motif	CGTCA	1403	cis-acting regulatory element involved in the MeJA-responsiveness
AT2G39518.1	CGTCA-motif	CGTCA	1841	cis-acting regulatory element involved in the MeJA-responsiveness
AT2G39518.1	ERE	ATTTCATA	803
AT2G39518.1	ERE	ATTTTAAA	1704
AT2G39518.1	ERE	ATTTCATA	1802
AT2G39518.1	GATA-motif	GATAGGA	1081	part of a light responsive element
AT2G39518.1	G-Box	CACGTT	381	cis-acting regulatory element involved in light responsiveness
AT2G39518.1	G-box	TACGTG	851	cis-acting regulatory element involved in light responsiveness
AT2G39518.1	G-box	CACGTC	1754	cis-acting regulatory element involved in light responsiveness
AT2G39518.1	G-box	CACGAC	1775	cis-acting regulatory element involved in light responsiveness
AT2G39518.1	I-box	GTATAAGGCC	1489	part of a light responsive element
AT2G39518.1	MYB	TAACCA	466
AT2G39518.1	MYB	CAACCA	1051
AT2G39518.1	MYB	TAACCA	1904
AT2G39518.1	Myb	TAACTG	847
AT2G39518.1	MYB recognition site	CCGTTG	68
AT2G39518.1	MYB-like sequence	TAACCA	466
AT2G39518.1	MYB-like sequence	TAACCA	1904
AT2G39518.1	MYC	CATTTG	1201
AT2G39518.1	TC-rich repeats	GTTTTCTTAC	671	cis-acting element involved in defense and stress responsiveness
AT2G39518.1	TGACG-motif	TGACG	1055	cis-acting regulatory element involved in the MeJA-responsiveness
AT2G39518.1	TGACG-motif	TGACG	1403	cis-acting regulatory element involved in the MeJA-responsiveness
AT2G39518.1	TGACG-motif	TGACG	1841	cis-acting regulatory element involved in the MeJA-responsiveness
AT2G39518.1	TGA-element	AACGAC	257	auxin-responsive element
AT2G39518.1	TGA-element	AACGAC	626	auxin-responsive element
AT2G39518.1	W box	TTGACC	484
AT2G39518.1	W box	TTGACC	1370
AT2G39518.1	WUN-motif	AAATTACTA	936
AT2G39518.1	WUN-motif	AAATTACT	937
AT2G39518.1	WUN-motif	TTATTACAT	1298
AT2G39530.1	ARE	AAACCA	740	cis-acting regulatory element essential for the anaerobic induction
AT2G39530.1	ARE	AAACCA	1335	cis-acting regulatory element essential for the anaerobic induction
AT2G39530.1	ARE	AAACCA	1462	cis-acting regulatory element essential for the anaerobic induction
AT2G39530.1	GA-motif	ATAGATAA	1606
AT2G39530.1	G-box	CACGAC	1730	cis-acting regulatory element involved in light responsiveness
AT2G39530.1	GCN4_motif	TGAGTCA	1136	cis-regulatory element involved in endosperm expression
AT2G39530.1	GT1-motif	GGTTAA	1836
AT2G39530.1	LTR	CCGAAA	1147	cis-acting element involved in low-temperature responsiveness
AT2G39530.1	MBS	CAACTG	1378	MYB binding site involved in drought-inducibility
AT2G39530.1	Myb	TAACTG	714
AT2G39530.1	Myb	TAACTG	1057
AT2G39530.1	Myb	CAACTG	1378
AT2G39530.1	Myb	TAACTG	1562
AT2G39530.1	MYB	CAACCA	521
AT2G39530.1	MYB	TAACCA	806
AT2G39530.1	MYB	TAACCA	1835
AT2G39530.1	MYB-like sequence	TAACCA	806
AT2G39530.1	MYB-like sequence	TAACCA	1835
AT2G39530.1	MYC	CATGTG	1110
AT2G39530.1	RY-element	CATGCATG	411	cis-acting regulatory element involved in seed-specific regulation
AT2G39530.1	TCT-motif	TCTTAC	1957	part of a light responsive element
AT3G06390.1	ABRE	ACGTG	198	cis-acting element involved in the abscisic acid responsiveness
AT3G06390.1	ARE	AAACCA	1095	cis-acting regulatory element essential for the anaerobic induction
AT3G06390.1	CGTCA-motif	CGTCA	37	cis-acting regulatory element involved in the MeJA-responsiveness
AT3G06390.1	CGTCA-motif	CGTCA	114	cis-acting regulatory element involved in the MeJA-responsiveness
AT3G06390.1	CGTCA-motif	CGTCA	513	cis-acting regulatory element involved in the MeJA-responsiveness
AT3G06390.1	CGTCA-motif	CGTCA	604	cis-acting regulatory element involved in the MeJA-responsiveness
AT3G06390.1	ERE	ATTTTAAA	712
AT3G06390.1	ERE	ATTTCATA	1118
AT3G06390.1	ERE	ATTTTAAA	1752
AT3G06390.1	GATA-motif	AAGGATAAGG	573
AT3G06390.1	G-Box	CACGTT	198
AT3G06390.1	GT1-motif	GGTTAA	581
AT3G06390.1	GT1-motif	GGTTAA	1481
AT3G06390.1	GT1-motif	GGTTAA	1483
AT3G06390.1	GT1-motif	GGTTAA	1959
AT3G06390.1	I-box	gGATAAGGTG	103
AT3G06390.1	MRE	AACCTAA	1967
AT3G06390.1	MYB	CAACAG	540
AT3G06390.1	MYB	TAACCA	1480
AT3G06390.1	MYB	TAACCA	1484
AT3G06390.1	MYB	TAACCA	1960
AT3G06390.1	Myb	TAACTG	1009
AT3G06390.1	Myb	TAACTG	1099
AT3G06390.1	MYB recognition site	CCGTTG	780
AT3G06390.1	Myb-binding site	CAACAG	540
AT3G06390.1	MYB-like sequence	TAACCA	1480
AT3G06390.1	MYB-like sequence	TAACCA	1484
AT3G06390.1	MYB-like sequence	TAACCA	1960
AT3G06390.1	MYC	CATGTG	17
AT3G06390.1	MYC	CATTTG	1352
AT3G06390.1	TCA-element	CCATCTTTTT	379
AT3G06390.1	TCA-element	TCAGAAGAGG	597
AT3G06390.1	TC-rich repeats	ATTCTCTAAC	1985
AT3G06390.1	TGACG-motif	TGACG	37
AT3G06390.1	TGACG-motif	TGACG	114
AT3G06390.1	TGACG-motif	TGACG	513
AT3G06390.1	TGACG-motif	TGACG	604
AT3G06390.1	TGA-element	AACGAC	751
AT3G11550.1	ARE	AAACCA	1446	cis-acting regulatory element essential for the anaerobic induction
AT3G11550.1	AuxRR-core	GGTCCAT	1124	cis-acting regulatory element involved in auxin responsiveness
AT3G11550.1	CAT-box	GCCACT	1188	cis-acting regulatory element related to meristem expression
AT3G11550.1	ERE	ATTTCATA	1675
AT3G11550.1	GARE-motif	TCTGTTG	930
AT3G11550.1	G-box	CACGAC	551
AT3G11550.1	GCN4_motif	TGAGTCA	1622
AT3G11550.1	GT1-motif	GGTTAA	276
AT3G11550.1	I-box	TAGATAACC	1284
AT3G11550.1	I-box	gGATAAGGTG	1341
AT3G11550.1	LTR	CCGAAA	76
AT3G11550.1	LTR	CCGAAA	1658
AT3G11550.1	MYB	TAACCA	155
AT3G11550.1	MYB	CAACCA	895
AT3G11550.1	MYB	CAACAG	931
AT3G11550.1	MYB	CAACAG	1030
AT3G11550.1	MYB	TAACCA	1288
AT3G11550.1	Myb-binding site	CAACAG	931
AT3G11550.1	Myb-binding site	CAACAG	1030
AT3G11550.1	MYB-like sequence	TAACCA	155
AT3G11550.1	MYB-like sequence	TAACCA	1288
AT3G11550.1	MYC	CATTTG	248
AT3G11550.1	MYC	CATGTG	726
AT3G11550.1	MYC	CATTTG	1548
AT3G11550.1	MYC	CATGTG	1608
AT3G11550.1	TCT-motif	TCTTAC	589
AT3G11550.1	TGA-element	AACGAC	1512
AT3G11550.1	W box	TTGACC	1330
AT3G14380.1	CGTCA-motif	CGTCA	1872	cis-acting regulatory element involved in the MeJA-responsiveness
AT3G14380.1	CGTCA-motif	CGTCA	1875	cis-acting regulatory element involved in the MeJA-responsiveness
AT3G14380.1	CGTCA-motif	CGTCA	875	cis-acting regulatory element involved in the MeJA-responsiveness
AT3G14380.1	CGTCA-motif	CGTCA	1209	cis-acting regulatory element involved in the MeJA-responsiveness
AT3G14380.1	CGTCA-motif	CGTCA	1373	cis-acting regulatory element involved in the MeJA-responsiveness
AT3G14380.1	CGTCA-motif	CGTCA	1488	cis-acting regulatory element involved in the MeJA-responsiveness
AT3G14380.1	GARE-motif	TCTGTTG	49
AT3G14380.1	GATA-motif	GATAGGA	1531
AT3G14380.1	LTR	CCGAAA	1726
AT3G14380.1	MBSI	aaaAaaC(G/C)GTTA	795
AT3G14380.1	Myb	TAACTG	273
AT3G14380.1	MYB	CAACAG	50
AT3G14380.1	MYC	CATTTG	177
AT3G14380.1	MYC	CAATTG	464
AT3G14380.1	MYC	CATTTG	511
AT3G14380.1	MYC	CATTTG	810
AT3G14380.1	MYC	CAATTG	1212
AT3G14380.1	MYC	CATGTG	1653
AT3G14380.1	MYC	CATGTG	1678
AT3G14380.1	MYC	CATGTG	1886
AT3G14380.1	TCT-motif	TCTTAC	516
AT3G14380.1	TGACG-motif	TGACG	875
AT3G14380.1	TGACG-motif	TGACG	1209
AT3G14380.1	TGACG-motif	TGACG	1373
AT3G14380.1	TGACG-motif	TGACG	1488
AT3G14380.1	TGACG-motif	TGACG	1872
AT3G14380.1	TGACG-motif	TGACG	1875
AT3G14380.1	TGA-element	AACGAC	1921
AT3G14380.1	W box	TTGACC	72
AT3G14380.1	W box	TTGACC	571
AT3G16300.1	ABRE	ACGTG	181	cis-acting element involved in the abscisic acid responsiveness
AT3G16300.1	ABRE	GACACGTGGC	1926	cis-acting element involved in the abscisic acid responsiveness
AT3G16300.1	ABRE	ACGTG	1928	cis-acting element involved in the abscisic acid responsiveness
AT3G16300.1	CGTCA-motif	CGTCA	1566	cis-acting regulatory element involved in the MeJA-responsiveness
AT3G16300.1	CGTCA-motif	CGTCA	1754	cis-acting regulatory element involved in the MeJA-responsiveness
AT3G16300.1	GARE-motif	TCTGTTG	453	gibberellin-responsive element
AT3G16300.1	G-box	TACGTG	181	cis-acting regulatory element involved in light responsiveness
AT3G16300.1	G-box	TACGTG	1928	cis-acting regulatory element involved in light responsiveness
AT3G16300.1	I-box	AAGATAAGGCT	992	part of a light responsive element
AT3G16300.1	I-box	AGATAAGG	994	part of a light responsive element
AT3G16300.1	LTR	CCGAAA	245	cis-acting element involved in low-temperature responsiveness
AT3G16300.1	MBS	CAACTG	1145	MYB binding site involved in drought-inducibility
AT3G16300.1	Myb	TAACTG	790
AT3G16300.1	Myb	TAACTG	972
AT3G16300.1	Myb	TAACTG	1045
AT3G16300.1	Myb	CAACTG	1145
AT3G16300.1	MYB	CAACAG	453
AT3G16300.1	MYB	CAACAG	723
AT3G16300.1	MYB	CAACCA	1435
AT3G16300.1	MYB	CAACCA	1538
AT3G16300.1	MYB	CAACAG	1940
AT3G16300.1	Myb-binding site	CAACAG	453
AT3G16300.1	Myb-binding site	CAACAG	723
AT3G16300.1	Myb-binding site	CAACAG	1940
AT3G16300.1	MYC	CATTTG	729
AT3G16300.1	TCA-element	CCATCTTTTT	429	cis-acting element involved in salicylic acid responsiveness
AT3G16300.1	TCA-element	CCATCTTTTT	1014	cis-acting element involved in salicylic acid responsiveness
AT3G16300.1	TCCC-motif	TCTCCCT	70	part of a light responsive element
AT3G16300.1	TCT-motif	TCTTAC	1724	part of a light responsive element
AT3G16300.1	TGACG-motif	TGACG	1566	cis-acting regulatory element involved in the MeJA-responsiveness
AT3G16300.1	TGACG-motif	TGACG	1754	cis-acting regulatory element involved in the MeJA-responsiveness
AT3G16300.1	W box	TTGACC	1707
AT3G23200.1	ARE	AAACCA	18	cis-acting regulatory element essential for the anaerobic induction
AT3G23200.1	ARE	AAACCA	57	cis-acting regulatory element essential for the anaerobic induction
AT3G23200.1	ARE	AAACCA	321	cis-acting regulatory element essential for the anaerobic induction
AT3G23200.1	CGTCA-motif	CGTCA	559	cis-acting regulatory element involved in the MeJA-responsiveness
AT3G23200.1	CGTCA-motif	CGTCA	1946	cis-acting regulatory element involved in the MeJA-responsiveness
AT3G23200.1	ERE	ATTTCATA	1150
AT3G23200.1	ERE	ATTTTAAA	1675
AT3G23200.1	GARE-motif	TCTGTTG	1770	gibberellin-responsive element
AT3G23200.1	GT1-motif	GGTTAA	602	light responsive element
AT3G23200.1	I-box	cCATATCCAAT	313	part of a light responsive element
AT3G23200.1	LTR	CCGAAA	21	cis-acting element involved in low-temperature responsiveness
AT3G23200.1	MYB	TAACCA	601
AT3G23200.1	MYB	TAACCA	714
AT3G23200.1	MYB	CAACAG	1771
AT3G23200.1	Myb	TAACTG	999
AT3G23200.1	Myb-binding site	CAACAG	1771
AT3G23200.1	MYB-like sequence	TAACCA	601
AT3G23200.1	MYB-like sequence	TAACCA	714
AT3G23200.1	MYC	CATTTG	120
AT3G23200.1	MYC	CATTTG	1186
AT3G23200.1	MYC	CAATTG	1268
AT3G23200.1	MYC	CAATTG	1580
AT3G23200.1	MYC	CATTTG	1722
AT3G23200.1	TGACG-motif	TGACG	559	cis-acting regulatory element involved in the MeJA-responsiveness
AT3G23200.1	TGACG-motif	TGACG	1946	cis-acting regulatory element involved in the MeJA-responsiveness
AT3G23200.1	WUN-motif	AAATTACTA	300
AT3G23200.1	WUN-motif	AAATTTCCT	1171	wound-responsive element
AT3G50810.1	ABRE	TACGGTC	844	cis-acting element involved in the abscisic acid responsiveness
AT3G50810.1	ARE	AAACCA	97	cis-acting regulatory element essential for the anaerobic induction
AT3G50810.1	ARE	AAACCA	1660	cis-acting regulatory element essential for the anaerobic induction
AT3G50810.1	CGTCA-motif	CGTCA	196	cis-acting regulatory element involved in the MeJA-responsiveness
AT3G50810.1	CGTCA-motif	CGTCA	211	cis-acting regulatory element involved in the MeJA-responsiveness
AT3G50810.1	CGTCA-motif	CGTCA	684	cis-acting regulatory element involved in the MeJA-responsiveness
AT3G50810.1	ERE	ATTTTAAA	1374
AT3G50810.1	GARE-motif	TCTGTTG	1685	gibberellin-responsive element
AT3G50810.1	G-box	CACGAC	599	cis-acting regulatory element involved in light responsiveness
AT3G50810.1	GT1-motif	GGTTAA	504	light responsive element
AT3G50810.1	LTR	CCGAAA	533	cis-acting element involved in low-temperature responsiveness
AT3G50810.1	MBS	CAACTG	337	MYB binding site involved in drought-inducibility
AT3G50810.1	MRE	AACCTAA	1985	MYB binding site involved in light responsiveness
AT3G50810.1	Myb	CAACTG	337
AT3G50810.1	MYB	TAACCA	1093
AT3G50810.1	MYB	CAACAG	1686
AT3G50810.1	Myb-binding site	CAACAG	1686
AT3G50810.1	MYB-like sequence	TAACCA	1093
AT3G50810.1	MYC	CAATTG	374
AT3G50810.1	MYC	CATTTG	389
AT3G50810.1	MYC	CATTTG	1038
AT3G50810.1	MYC	CAATTG	1390
AT3G50810.1	MYC	CATTTG	1870
AT3G50810.1	TCA-element	CCATCTTTTT	431	cis-acting element involved in salicylic acid responsiveness
AT3G50810.1	TCA-element	CCATCTTTTT	1445	cis-acting element involved in salicylic acid responsiveness
AT3G50810.1	TGACG-motif	TGACG	196	cis-acting regulatory element involved in the MeJA-responsiveness
AT3G50810.1	TGACG-motif	TGACG	211	cis-acting regulatory element involved in the MeJA-responsiveness
AT3G50810.1	TGACG-motif	TGACG	684	cis-acting regulatory element involved in the MeJA-responsiveness
AT3G53850.1	ABRE	AACCCGG	185	cis-acting element involved in the abscisic acid responsiveness
AT3G53850.1	ABRE	ACGTG	946	cis-acting element involved in the abscisic acid responsiveness
AT3G53850.1	ABRE	ACGTG	1664	cis-acting element involved in the abscisic acid responsiveness
AT3G53850.1	ARE	AAACCA	9	cis-acting regulatory element essential for the anaerobic induction
AT3G53850.1	ARE	AAACCA	726	cis-acting regulatory element essential for the anaerobic induction
AT3G53850.1	ARE	AAACCA	805	cis-acting regulatory element essential for the anaerobic induction
AT3G53850.1	ARE	AAACCA	909	cis-acting regulatory element essential for the anaerobic induction
AT3G53850.1	CGTCA-motif	CGTCA	294	cis-acting regulatory element involved in the MeJA-responsiveness
AT3G53850.1	ERE	ATTTCATA	778
AT3G53850.1	G-box	TACGTG	1664	cis-acting regulatory element involved in light responsiveness
AT3G53850.1	G-Box	CACGTT	945	cis-acting regulatory element involved in light responsiveness
AT3G53850.1	GCN4_motif	TGAGTCA	1143	cis-regulatory element involved in endosperm expression
AT3G53850.1	GT1-motif	GGTTAAT	719	light responsive element
AT3G53850.1	GT1-motif	GGTTAA	720	light responsive element
AT3G53850.1	I-box	AGATAAGG	144	part of a light responsive element
AT3G53850.1	I-box	GATAAGGGT	145	part of a light responsive element
AT3G53850.1	LTR	CCGAAA	1776	cis-acting element involved in low-temperature responsiveness
AT3G53850.1	MBS	CAACTG	666	MYB binding site involved in drought-inducibility
AT3G53850.1	Myb	CAACTG	666
AT3G53850.1	MYB	CAACCA	282
AT3G53850.1	MYB	CAACAG	300
AT3G53850.1	Myb-binding site	CAACAG	300
AT3G53850.1	Myc	TCTCTTA	111
AT3G53850.1	MYC	CAATTG	241
AT3G53850.1	MYC	CATGTG	819
AT3G53850.1	MYC	CATTTG	857
AT3G53850.1	MYC	CATTTG	1057
AT3G53850.1	MYC	CATTTG	1539
AT3G53850.1	MYC	CATTTG	1883
AT3G53850.1	TCA-element	CCATCTTTTT	1199	cis-acting element involved in salicylic acid responsiveness
AT3G53850.1	TGACG-motif	TGACG	294	cis-acting regulatory element involved in the MeJA-responsiveness
AT3G53850.1	TGA-element	AACGAC	1596	auxin-responsive element
AT3G53850.1	TGA-element	AACGAC	1985	auxin-responsive element
AT3G55390.1	ARE	AAACCA	273	cis-acting regulatory element essential for the anaerobic induction
AT3G55390.1	ARE	AAACCA	375	cis-acting regulatory element essential for the anaerobic induction
AT3G55390.1	ARE	AAACCA	430	cis-acting regulatory element essential for the anaerobic induction
AT3G55390.1	ARE	AAACCA	507	cis-acting regulatory element essential for the anaerobic induction
AT3G55390.1	ARE	AAACCA	1717	cis-acting regulatory element essential for the anaerobic induction
AT3G55390.1	ARE	AAACCA	1730	cis-acting regulatory element essential for the anaerobic induction
AT3G55390.1	ARE	AAACCA	1735	cis-acting regulatory element essential for the anaerobic induction
AT3G55390.1	ARE	AAACCA	1760	cis-acting regulatory element essential for the anaerobic induction
AT3G55390.1	CGTCA-motif	CGTCA	1062	cis-acting regulatory element involved in the MeJA-responsiveness
AT3G55390.1	GARE-motif	TCTGTTG	48	gibberellin-responsive element
AT3G55390.1	GARE-motif	TCTGTTG	1118	gibberellin-responsive element
AT3G55390.1	GATA-motif	AAGATAAGATT	1542	part of a light responsive element
AT3G55390.1	GCN4_motif	TGAGTCA	6	cis-regulatory element involved in endosperm expression
AT3G55390.1	GT1-motif	GGTTAAT	501	light responsive element
AT3G55390.1	GT1-motif	GGTTAAT	706	light responsive element
AT3G55390.1	MBS	CAACTG	476	MYB binding site involved in drought-inducibility
AT3G55390.1	MBS	CAACTG	513	MYB binding site involved in drought-inducibility
AT3G55390.1	MRE	AACCTAA	1665	MYB binding site involved in light responsiveness
AT3G55390.1	Myb	TAACTG	420
AT3G55390.1	Myb	TAACTG	435
AT3G55390.1	Myb	CAACTG	476
AT3G55390.1	Myb	CAACTG	513
AT3G55390.1	Myb	TAACTG	693
AT3G55390.1	Myb	TAACTG	1963
AT3G55390.1	MYB	CAACAG	48
AT3G55390.1	MYB	CAACCA	186
AT3G55390.1	MYB	TAACCA	500
AT3G55390.1	MYB	TAACCA	640
AT3G55390.1	MYB	TAACCA	705
AT3G55390.1	MYB	TAACCA	1028
AT3G55390.1	MYB	CAACAG	1119
AT3G55390.1	MYB	CAACCA	1894
AT3G55390.1	Myb-binding site	CAACAG	48
AT3G55390.1	Myb-binding site	CAACAG	1119
AT3G55390.1	MYB-like sequence	TAACCA	500
AT3G55390.1	MYB-like sequence	TAACCA	640
AT3G55390.1	MYB-like sequence	TAACCA	705
AT3G55390.1	MYB-like sequence	TAACCA	1028
AT3G55390.1	MYC	CAATTG	805
AT3G55390.1	P-box	CCTTTTG	441	gibberellin-responsive element
AT3G55390.1	TCA-element	CCATCTTTTT	1189	cis-acting element involved in salicylic acid responsiveness
AT3G55390.1	TCT-motif	TCTTAC	768	part of a light responsive element
AT3G55390.1	TGACG-motif	TGACG	1062	cis-acting regulatory element involved in the MeJA-responsiveness
AT3G55390.1	TGA-element	AACGAC	1083	auxin-responsive element
AT4G03540.1	CGTCA-motif	CGTCA	1814	cis-acting regulatory element involved in the MeJA-responsiveness
AT4G03540.1	ERE	ATTTTAAA	855
AT4G03540.1	ERE	ATTTTAAA	874
AT4G03540.1	ERE	ATTTTAAA	876
AT4G03540.1	GA-motif	ATAGATAA	17	part of a light responsive element
AT4G03540.1	G-Box	TCCACATGGCA	1758	cis-acting regulatory element involved in light responsiveness
AT4G03540.1	G-box	CACGAC	1791	cis-acting regulatory element involved in light responsiveness
AT4G03540.1	MYB	TAACCA	1319
AT4G03540.1	MYB	TAACCA	1381
AT4G03540.1	MYB	TAACCA	1647
AT4G03540.1	MYB recognition site	CCGTTG	1462
AT4G03540.1	MYB-like sequence	TAACCA	1319
AT4G03540.1	MYB-like sequence	TAACCA	1381
AT4G03540.1	MYB-like sequence	TAACCA	1647
AT4G03540.1	MYC	CATGTG	184
AT4G03540.1	MYC	CATGTG	743
AT4G03540.1	MYC	CATTTG	864
AT4G03540.1	MYC	CAATTG	1301
AT4G03540.1	MYC	CATTTG	1543
AT4G03540.1	MYC	CATGTG	1760
AT4G03540.1	Myc	TCTCTTA	839
AT4G03540.1	TCCC-motif	TCTCCCT	673	part of a light responsive element
AT4G03540.1	TCCC-motif	TCTCCCT	1935	part of a light responsive element
AT4G03540.1	TC-rich repeats	GTTTTCTTAC	1951	cis-acting element involved in defense and stress responsiveness
AT4G03540.1	TCT-motif	TCTTAC	1926	part of a light responsive element
AT4G03540.1	TCT-motif	TCTTAC	1955	part of a light responsive element
AT4G03540.1	TGACG-motif	TGACG	1814	cis-acting regulatory element involved in the MeJA-responsiveness
AT4G03540.1	TGA-element	AACGAC	827	auxin-responsive element
AT4G11655.1	ABRE	ACGTG	1830	cis-acting element involved in the abscisic acid responsiveness
AT4G11655.1	ARE	AAACCA	1032	cis-acting regulatory element essential for the anaerobic induction
AT4G11655.1	ARE	AAACCA	1483	cis-acting regulatory element essential for the anaerobic induction
AT4G11655.1	CGTCA-motif	CGTCA	737	cis-acting regulatory element involved in the MeJA-responsiveness
AT4G11655.1	CGTCA-motif	CGTCA	1233	cis-acting regulatory element involved in the MeJA-responsiveness
AT4G11655.1	GATA-motif	AAGATAAGATT	1334	part of a light responsive element
AT4G11655.1	G-Box	TCCACATGGCA	1736	cis-acting regulatory element involved in light responsiveness
AT4G11655.1	G-Box	CACGTT	1829	cis-acting regulatory element involved in light responsiveness
AT4G11655.1	G-box	CACGAC	1436	cis-acting regulatory element involved in light responsiveness
AT4G11655.1	I-box	TGATAATGT	56	part of a light responsive element
AT4G11655.1	LTR	CCGAAA	1865	cis-acting element involved in low-temperature responsiveness
AT4G11655.1	MYB	TAACCA	262
AT4G11655.1	MYB	CAACCA	1809
AT4G11655.1	MYB-like sequence	TAACCA	262
AT4G11655.1	MYC	CATTTG	386
AT4G11655.1	MYC	CATTTG	993
AT4G11655.1	MYC	CATGTG	1739
AT4G11655.1	TGACG-motif	TGACG	737	cis-acting regulatory element involved in the MeJA-responsiveness
AT4G11655.1	TGACG-motif	TGACG	1233	cis-acting regulatory element involved in the MeJA-responsiveness
AT4G11655.1	TGA-element	AACGAC	556	auxin-responsive element
AT4G11655.1	WUN-motif	AAATTTCTT	411
AT4G15610.1	ABRE	ACGTG	616	cis-acting element involved in the abscisic acid responsiveness
AT4G15610.1	ABRE	ACGTG	927	cis-acting element involved in the abscisic acid responsiveness
AT4G15610.1	ABRE	ACGTG	1075	cis-acting element involved in the abscisic acid responsiveness
AT4G15610.1	ABRE	ACGTG	1582	cis-acting element involved in the abscisic acid responsiveness
AT4G15610.1	ARE	AAACCA	462	cis-acting regulatory element essential for the anaerobic induction
AT4G15610.1	ARE	AAACCA	1370	cis-acting regulatory element essential for the anaerobic induction
AT4G15610.1	AuxRR-core	GGTCCAT	1115	cis-acting regulatory element involved in auxin responsiveness
AT4G15610.1	ERE	ATTTTAAA	143
AT4G15610.1	ERE	ATTTTAAA	158
AT4G15610.1	ERE	ATTTTAAA	160
AT4G15610.1	ERE	ATTTCATA	311
AT4G15610.1	ERE	ATTTTAAA	833
AT4G15610.1	ERE	ATTTCATA	1495
AT4G15610.1	G-box	TACGTG	616	cis-acting regulatory element involved in light responsiveness
AT4G15610.1	G-box	CACGAC	714	cis-acting regulatory element involved in light responsiveness
AT4G15610.1	G-box	TACGTG	927	cis-acting regulatory element involved in light responsiveness
AT4G15610.1	G-box	TACGTG	1074	cis-acting regulatory element involved in light responsiveness
AT4G15610.1	G-box	TACGTG	1582	cis-acting regulatory element involved in light responsiveness
AT4G15610.1	G-box	CACGAC	1821	cis-acting regulatory element involved in light responsiveness
AT4G15610.1	Myc	TCTCTTA	227
AT4G15610.1	MYC	CATTTG	1225
AT4G15610.1	TC-rich repeats	GTTTTCTTAC	1216	cis-acting element involved in defense and stress responsiveness
AT4G15610.1	TCT-motif	TCTTAC	866	part of a light responsive element
AT4G15610.1	TCT-motif	TCTTAC	1220	part of a light responsive element
AT4G15610.1	TCT-motif	TCTTAC	1737	part of a light responsive element
AT4G15610.1	TGA-element	AACGAC	1014	auxin-responsive element
AT4G15610.1	WUN-motif	CCATTTCAA	1118
AT4G15610.1	WUN-motif	AAATTACTA	1336
AT4G15610.1	WUN-motif	AAATTACT	1337
AT4G15620.1	ABRE	GCAACGTGTC	1588	cis-acting element involved in the abscisic acid responsiveness
AT4G15620.1	ABRE	ACGTG	1813	cis-acting element involved in the abscisic acid responsiveness
AT4G15620.1	AuxRR-core	GGTCCAT	340	cis-acting regulatory element involved in auxin responsiveness
AT4G15620.1	CGTCA-motif	CGTCA	746	cis-acting regulatory element involved in the MeJA-responsiveness
AT4G15620.1	CGTCA-motif	CGTCA	1831	cis-acting regulatory element involved in the MeJA-responsiveness
AT4G15620.1	G-box	GCCACGTGGA	1811	cis-acting regulatory element involved in light responsiveness
AT4G15620.1	G-box	TACGTG	1813	cis-acting regulatory element involved in light responsiveness
AT4G15620.1	GT1-motif	GGTTAA	3	light responsive element
AT4G15620.1	GT1-motif	GGTTAA	1051	light responsive element
AT4G15620.1	GT1-motif	GGTTAAT	1208	light responsive element
AT4G15620.1	LTR	CCGAAA	1663	cis-acting element involved in low-temperature responsiveness
AT4G15620.1	MBS	CAACTG	919	MYB binding site involved in drought-inducibility
AT4G15620.1	Myb	TAACTG	420
AT4G15620.1	Myb	CAACTG	919
AT4G15620.1	MYB	TAACCA	4
AT4G15620.1	MYB	CAACAG	417
AT4G15620.1	MYB	CAACCA	923
AT4G15620.1	MYB	CAACCA	1031
AT4G15620.1	MYB	TAACCA	1207
AT4G15620.1	MYB	TAACCA	1381
AT4G15620.1	MYB	CAACCA	1397
AT4G15620.1	MYB recognition site	CCGTTG	637
AT4G15620.1	Myb-binding site	CAACAG	417
AT4G15620.1	MYB-like sequence	TAACCA	4
AT4G15620.1	MYB-like sequence	TAACCA	1207
AT4G15620.1	MYB-like sequence	TAACCA	1381
AT4G15620.1	Myc	TCTCTTA	587
AT4G15620.1	MYC	CATTTG	510
AT4G15620.1	MYC	CATTTG	1330
AT4G15620.1	TCA-element	TCAGAAGAGG	1956	cis-acting element involved in salicylic acid responsiveness
AT4G15620.1	TCCC-motif	TCTCCCT	692	part of a light responsive element
AT4G15620.1	TCT-motif	TCTTAC	1149	part of a light responsive element
AT4G15620.1	TCT-motif	TCTTAC	1358	part of a light responsive element
AT4G15620.1	TGACG-motif	TGACG	746	cis-acting regulatory element involved in the MeJA-responsiveness
AT4G15620.1	TGACG-motif	TGACG	1831	cis-acting regulatory element involved in the MeJA-responsiveness
AT4G15620.1	W box	TTGACC	248
AT4G15620.1	WUN-motif	TTATTACAT	471
AT4G15620.1	WUN-motif	AAATTACTA	835
AT4G15620.1	WUN-motif	AAATTACT	836
AT4G15630.1	ABRE	ACGTG	168	cis-acting element involved in the abscisic acid responsiveness
AT4G15630.1	ABRE	ACGTG	626	cis-acting element involved in the abscisic acid responsiveness
AT4G15630.1	ABRE	ACGTG	1694	cis-acting element involved in the abscisic acid responsiveness
AT4G15630.1	ABRE	ACGTG	1807	cis-acting element involved in the abscisic acid responsiveness
AT4G15630.1	ARE	AAACCA	558	cis-acting regulatory element essential for the anaerobic induction
AT4G15630.1	AuxRR-core	GGTCCAT	495	cis-acting regulatory element involved in auxin responsiveness
AT4G15630.1	GATA-motif	AAGATAAGATT	263	part of a light responsive element
AT4G15630.1	G-Box	CACGTT	1694	cis-acting regulatory element involved in light responsiveness
AT4G15630.1	G-box	CACGTC	167	cis-acting regulatory element involved in light responsiveness
AT4G15630.1	G-box	TACGTG	626	cis-acting regulatory element involved in light responsiveness
AT4G15630.1	G-box	CCACGTAA	1806	cis-acting regulatory element involved in light responsiveness
AT4G15630.1	G-box	TACGTG	1807	cis-acting regulatory element involved in light responsiveness
AT4G15630.1	LTR	CCGAAA	1437	cis-acting element involved in low-temperature responsiveness
AT4G15630.1	MYB	TAACCA	1080
AT4G15630.1	MYB-like sequence	TAACCA	1080
AT4G15630.1	MYC	CAATTG	287
AT4G15630.1	TCT-motif	TCTTAC	1848	part of a light responsive element
AT4G15630.1	TGA-element	AACGAC	27	auxin-responsive element
AT4G15630.1	TGA-element	AACGAC	164	auxin-responsive element
AT4G15630.1	W box	TTGACC	989
AT4G15630.1	W box	TTGACC	1574
AT4G15630.1	W box	TTGACC	1970
AT4G15630.1	WUN-motif	CAATTACAT	63
AT4G16442.1	ABRE	ACGTG	461	cis-acting element involved in the abscisic acid responsiveness
AT4G16442.1	ABRE	ACGTG	771	cis-acting element involved in the abscisic acid responsiveness
AT4G16442.1	ABRE	CGCACGTGTC	774	cis-acting element involved in the abscisic acid responsiveness
AT4G16442.1	ABRE	CACGTG	776	cis-acting element involved in the abscisic acid responsiveness
AT4G16442.1	ABRE	ACGTG	777	cis-acting element involved in the abscisic acid responsiveness
AT4G16442.1	ARE	AAACCA	211	cis-acting regulatory element essential for the anaerobic induction
AT4G16442.1	ARE	AAACCA	758	cis-acting regulatory element essential for the anaerobic induction
AT4G16442.1	ARE	AAACCA	1367	cis-acting regulatory element essential for the anaerobic induction
AT4G16442.1	ARE	AAACCA	1522	cis-acting regulatory element essential for the anaerobic induction
AT4G16442.1	GA-motif	ATAGATAA	998	part of a light responsive element
AT4G16442.1	GATA-motif	AAGATAAGATT	1007	part of a light responsive element
AT4G16442.1	G-Box	CACGTT	770	cis-acting regulatory element involved in light responsiveness
AT4G16442.1	G-Box	CACGTG	776	cis-acting regulatory element involved in light responsiveness
AT4G16442.1	G-box	TAACACGTAG	349	cis-acting regulatory element involved in light responsiveness
AT4G16442.1	G-box	TAACACGTAG	459	cis-acting regulatory element involved in light responsiveness
AT4G16442.1	G-box	TACGTG	460	cis-acting regulatory element involved in light responsiveness
AT4G16442.1	G-box	CACGTG	776	cis-acting regulatory element involved in light responsiveness
AT4G16442.1	G-box	CACGAC	1334	cis-acting regulatory element involved in light responsiveness
AT4G16442.1	GT1-motif	GGTTAA	831	light responsive element
AT4G16442.1	I-box	cCATATCCAAT	822	part of a light responsive element
AT4G16442.1	LTR	CCGAAA	579	cis-acting element involved in low-temperature responsiveness
AT4G16442.1	LTR	CCGAAA	1969	cis-acting element involved in low-temperature responsiveness
AT4G16442.1	MYB	CAACCA	90
AT4G16442.1	MYB	CAACCA	325
AT4G16442.1	MYB	CAACCA	705
AT4G16442.1	MYB	TAACCA	830
AT4G16442.1	MYB	TAACCA	881
AT4G16442.1	MYB-like sequence	TAACCA	830
AT4G16442.1	MYB-like sequence	TAACCA	881
AT4G16442.1	MYC	CATGTG	15
AT4G16442.1	MYC	CATGTG	547
AT4G16442.1	Myc	TCTCTTA	1451
AT4G16442.1	TCT-motif	TCTTAC	845	part of a light responsive element
AT4G16442.1	TCT-motif	TCTTAC	1387	part of a light responsive element
AT4G20390.1	ARE	AAACCA	1429	cis-acting regulatory element essential for the anaerobic induction
AT4G20390.1	CGTCA-motif	CGTCA	867	cis-acting regulatory element involved in the MeJA-responsiveness
AT4G20390.1	GARE-motif	TCTGTTG	965	gibberellin-responsive element
AT4G20390.1	GATA-motif	AAGATAAGATT	593	part of a light responsive element
AT4G20390.1	GATA-motif	GATAGGA	915	part of a light responsive element
AT4G20390.1	G-box	CAGACGTGGCA	170	cis-acting regulatory element involved in light responsiveness
AT4G20390.1	G-box	TAACACGTAG	540	cis-acting regulatory element involved in light responsiveness
AT4G20390.1	GT1-motif	GGTTAAT	120	light responsive element
AT4G20390.1	GT1-motif	GGTTAA	1488	light responsive element
AT4G20390.1	MBS	CAACTG	1074	MYB binding site involved in drought-inducibility
AT4G20390.1	MBS	CAACTG	1355	MYB binding site involved in drought-inducibility
AT4G20390.1	MRE	AACCTAA	1854	MYB binding site involved in light responsiveness
AT4G20390.1	MYB	CAACCA	195
AT4G20390.1	MYB	CAACAG	619
AT4G20390.1	MYB	CAACCA	940
AT4G20390.1	MYB	CAACAG	966
AT4G20390.1	MYB	CAACAG	1165
AT4G20390.1	MYB	CAACCA	1693
AT4G20390.1	MYB	CAACCA	1847
AT4G20390.1	Myb	CAACTG	1074
AT4G20390.1	Myb	CAACTG	1355
AT4G20390.1	MYB recognition site	CCGTTG	1196
AT4G20390.1	MYB recognition site	CCGTTG	1220
AT4G20390.1	Myb-binding site	CAACAG	619
AT4G20390.1	Myb-binding site	CAACAG	966
AT4G20390.1	Myb-binding site	CAACAG	1165
AT4G20390.1	MYC	CAATTG	135
AT4G20390.1	MYC	CAATTG	816
AT4G20390.1	MYC	CATTTG	870
AT4G20390.1	MYC	CATTTG	1044
AT4G20390.1	TCT-motif	TCTTAC	238	part of a light responsive element
AT4G20390.1	TGACG-motif	TGACG	867	cis-acting regulatory element involved in the MeJA-responsiveness
AT4G20390.1	W box	TTGACC	1606
AT4G25040.1	ABRE	ACGTG	1030	cis-acting element involved in the abscisic acid responsiveness
AT4G25040.1	CGTCA-motif	CGTCA	957	cis-acting regulatory element involved in the MeJA-responsiveness
AT4G25040.1	GARE-motif	TCTGTTG	179	gibberellin-responsive element
AT4G25040.1	G-box	TACGTG	1029	cis-acting regulatory element involved in light responsiveness
AT4G25040.1	LTR	CCGAAA	377	cis-acting element involved in low-temperature responsiveness
AT4G25040.1	LTR	CCGAAA	1229	cis-acting element involved in low-temperature responsiveness
AT4G25040.1	LTR	CCGAAA	1894	cis-acting element involved in low-temperature responsiveness
AT4G25040.1	MYB	CAACAG	180
AT4G25040.1	MYB	CAACAG	306
AT4G25040.1	MYB	CAACCA	590
AT4G25040.1	MYB	CAACCA	615
AT4G25040.1	Myb	TAACTG	604
AT4G25040.1	Myb-binding site	CAACAG	180
AT4G25040.1	Myb-binding site	CAACAG	306
AT4G25040.1	MYC	CATTTG	910
AT4G25040.1	MYC	CATGTG	1135
AT4G25040.1	TCA-element	CCATCTTTTT	1739	cis-acting element involved in salicylic acid responsiveness
AT4G25040.1	TCT-motif	TCTTAC	964	part of a light responsive element
AT4G25040.1	TCT-motif	TCTTAC	1901	part of a light responsive element
AT4G25040.1	TCT-motif	TCTTAC	1922	part of a light responsive element
AT4G25040.1	TCT-motif	TCTTAC	1949	part of a light responsive element
AT4G25040.1	TGA-box	TGACGTAA	954	part of an auxin-responsive element
AT4G25040.1	TGACG-motif	TGACG	957	cis-acting regulatory element involved in the MeJA-responsiveness
AT4G25040.1	TGA-element	AACGAC	564	auxin-responsive element
AT4G25040.1	W box	TTGACC	105
AT4G25830.1	ABRE	ACGTG	732	cis-acting element involved in the abscisic acid responsiveness
AT4G25830.1	ABRE	ACGTG	1261	cis-acting element involved in the abscisic acid responsiveness
AT4G25830.1	ARE	AAACCA	1333	cis-acting regulatory element essential for the anaerobic induction
AT4G25830.1	ARE	AAACCA	1353	cis-acting regulatory element essential for the anaerobic induction
AT4G25830.1	ARE	AAACCA	1868	cis-acting regulatory element essential for the anaerobic induction
AT4G25830.1	CGTCA-motif	CGTCA	907	cis-acting regulatory element involved in the MeJA-responsiveness
AT4G25830.1	CGTCA-motif	CGTCA	1681	cis-acting regulatory element involved in the MeJA-responsiveness
AT4G25830.1	ERE	ATTTCATA	582
AT4G25830.1	ERE	ATTTCATA	815
AT4G25830.1	GARE-motif	TCTGTTG	341	gibberellin-responsive element
AT4G25830.1	GATA-motif	AAGGATAAGG	1647	part of a light responsive element
AT4G25830.1	G-box	CACGAC	239	cis-acting regulatory element involved in light responsiveness
AT4G25830.1	G-Box	TCCACATGGCA	358	cis-acting regulatory element involved in light responsiveness
AT4G25830.1	G-Box	CACGTT	731	cis-acting regulatory element involved in light responsiveness
AT4G25830.1	G-Box	CACGTT	1261	cis-acting regulatory element involved in light responsiveness
AT4G25830.1	GCN4_motif	TGAGTCA	972	cis-regulatory element involved in endosperm expression
AT4G25830.1	GT1-motif	GGTTAA	1982	light responsive element
AT4G25830.1	I-box	ccttatcct	1648	part of a light responsive element
AT4G25830.1	MBS	CAACTG	828	MYB binding site involved in drought-inducibility
AT4G25830.1	MBS	CAACTG	1704	MYB binding site involved in drought-inducibility
AT4G25830.1	MBS	CAACTG	1743	MYB binding site involved in drought-inducibility
AT4G25830.1	MRE	AACCTAA	424	MYB binding site involved in light responsiveness
AT4G25830.1	MRE	AACCTAA	1275	MYB binding site involved in light responsiveness
AT4G25830.1	Myb	TAACTG	329
AT4G25830.1	Myb	CAACTG	828
AT4G25830.1	Myb	CAACTG	1704
AT4G25830.1	Myb	CAACTG	1743
AT4G25830.1	MYB	TAACCA	322
AT4G25830.1	MYB	CAACAG	326
AT4G25830.1	MYB	CAACAG	342
AT4G25830.1	MYB	TAACCA	411
AT4G25830.1	MYB	TAACCA	418
AT4G25830.1	MYB	CAACCA	639
AT4G25830.1	MYB	CAACAG	988
AT4G25830.1	Myb-binding site	CAACAG	326
AT4G25830.1	Myb-binding site	CAACAG	342
AT4G25830.1	Myb-binding site	CAACAG	988
AT4G25830.1	MYB-like sequence	TAACCA	322
AT4G25830.1	MYB-like sequence	TAACCA	411
AT4G25830.1	MYB-like sequence	TAACCA	418
AT4G25830.1	TCT-motif	TCTTAC	1064	part of a light responsive element
AT4G25830.1	TCT-motif	TCTTAC	1762	part of a light responsive element
AT4G25830.1	TGACG-motif	TGACG	907	cis-acting regulatory element involved in the MeJA-responsiveness
AT4G25830.1	TGACG-motif	TGACG	1681	cis-acting regulatory element involved in the MeJA-responsiveness
AT4G25830.1	WUN-motif	AAATTTCTT	1059
AT4G37235.1	ABRE	ACGTG	270	cis-acting element involved in the abscisic acid responsiveness
AT4G37235.1	ABRE	ACGTG	556	cis-acting element involved in the abscisic acid responsiveness
AT4G37235.1	ARE	AAACCA	1060	cis-acting regulatory element essential for the anaerobic induction
AT4G37235.1	ARE	AAACCA	1074	cis-acting regulatory element essential for the anaerobic induction
AT4G37235.1	ARE	AAACCA	1113	cis-acting regulatory element essential for the anaerobic induction
AT4G37235.1	ARE	AAACCA	1789	cis-acting regulatory element essential for the anaerobic induction
AT4G37235.1	CGTCA-motif	CGTCA	318	cis-acting regulatory element involved in the MeJA-responsiveness
AT4G37235.1	G-Box	CACGTT	556	cis-acting regulatory element involved in light responsiveness
AT4G37235.1	G-box	TACGTG	269	cis-acting regulatory element involved in light responsiveness
AT4G37235.1	GT1-motif	GGTTAA	1756	light responsive element
AT4G37235.1	GT1-motif	GGTTAA	1881	light responsive element
AT4G37235.1	MYB	CAACCA	126
AT4G37235.1	MYB	TAACCA	1755
AT4G37235.1	MYB recognition site	CCGTTG	275
AT4G37235.1	MYB-like sequence	TAACCA	1755
AT4G37235.1	MYC	CATTTG	1
AT4G37235.1	MYC	CATGTG	1613
AT4G37235.1	MYC	CATTTG	1625
AT4G37235.1	MYC	CATTTG	1793
AT4G37235.1	P-box	CCTTTTG	675	gibberellin-responsive element
AT4G37235.1	TCT-motif	TCTTAC	62	part of a light responsive element
AT4G37235.1	TCT-motif	TCTTAC	99	part of a light responsive element
AT4G37235.1	TCT-motif	TCTTAC	1765	part of a light responsive element
AT4G37235.1	TGACG-motif	TGACG	318	cis-acting regulatory element involved in the MeJA-responsiveness
AT4G37235.1	TGA-element	AACGAC	670	auxin-responsive element
AT5G02060.1	ABRE	AACCCGG	735	cis-acting element involved in the abscisic acid responsiveness
AT5G02060.1	ABRE	ACGTG	1560	cis-acting element involved in the abscisic acid responsiveness
AT5G02060.1	ARE	AAACCA	428	cis-acting regulatory element essential for the anaerobic induction
AT5G02060.1	ARE	AAACCA	851	cis-acting regulatory element essential for the anaerobic induction
AT5G02060.1	ARE	AAACCA	1767	cis-acting regulatory element essential for the anaerobic induction
AT5G02060.1	ARE	AAACCA	1958	cis-acting regulatory element essential for the anaerobic induction
AT5G02060.1	CGTCA-motif	CGTCA	1302	cis-acting regulatory element involved in the MeJA-responsiveness
AT5G02060.1	CGTCA-motif	CGTCA	1608	cis-acting regulatory element involved in the MeJA-responsiveness
AT5G02060.1	CGTCA-motif	CGTCA	1619	cis-acting regulatory element involved in the MeJA-responsiveness
AT5G02060.1	GARE-motif	TCTGTTG	827	gibberellin-responsive element
AT5G02060.1	G-box	CACGTC	1560	cis-acting regulatory element involved in light responsiveness
AT5G02060.1	LTR	CCGAAA	59	cis-acting element involved in low-temperature responsiveness
AT5G02060.1	MBS	CAACTG	128	MYB binding site involved in drought-inducibility
AT5G02060.1	MBS	CAACTG	942	MYB binding site involved in drought-inducibility
AT5G02060.1	Myb	CAACTG	128
AT5G02060.1	Myb	CAACTG	942
AT5G02060.1	MYB	TAACCA	507
AT5G02060.1	MYB	CAACCA	725
AT5G02060.1	MYB	CAACAG	827
AT5G02060.1	MYB	CAACAG	1298
AT5G02060.1	Myb-binding site	CAACAG	827
AT5G02060.1	Myb-binding site	CAACAG	1298
AT5G02060.1	MYB-like sequence	TAACCA	507
AT5G02060.1	MYC	CATTTG	31
AT5G02060.1	MYC	CATGTG	218
AT5G02060.1	MYC	CATTTG	914
AT5G02060.1	MYC	CAATTG	976
AT5G02060.1	P-box	CCTTTTG	1574	gibberellin-responsive element
AT5G02060.1	TGACG-motif	TGACG	1302	cis-acting regulatory element involved in the MeJA-responsiveness
AT5G02060.1	TGACG-motif	TGACG	1608	cis-acting regulatory element involved in the MeJA-responsiveness
AT5G02060.1	TGACG-motif	TGACG	1619	cis-acting regulatory element involved in the MeJA-responsiveness
AT5G02060.1	WUN-motif	AAATTTCCT	864	wound-responsive element
AT5G06200.1	ABRE	ACGTG	514	cis-acting element involved in the abscisic acid responsiveness
AT5G06200.1	ABRE	ACGTG	1017	cis-acting element involved in the abscisic acid responsiveness
AT5G06200.1	ARE	AAACCA	188	cis-acting regulatory element essential for the anaerobic induction
AT5G06200.1	ARE	AAACCA	206	cis-acting regulatory element essential for the anaerobic induction
AT5G06200.1	ARE	AAACCA	220	cis-acting regulatory element essential for the anaerobic induction
AT5G06200.1	G-Box	CACGTT	514	cis-acting regulatory element involved in light responsiveness
AT5G06200.1	G-Box	CACGTT	1017	cis-acting regulatory element involved in light responsiveness
AT5G06200.1	G-box	TAAACGTG	1017	cis-acting regulatory element involved in light responsiveness
AT5G06200.1	GT1-motif	GGTTAAT	781	light responsive element
AT5G06200.1	I-box	cCATATCCAAT	1064	part of a light responsive element
AT5G06200.1	MBS	CAACTG	892	MYB binding site involved in drought-inducibility
AT5G06200.1	MBS	CAACTG	1524	MYB binding site involved in drought-inducibility
AT5G06200.1	MBS	CAACTG	1714	MYB binding site involved in drought-inducibility
AT5G06200.1	MRE	AACCTAA	1884	MYB binding site involved in light responsiveness
AT5G06200.1	MYB	TAACCA	780
AT5G06200.1	MYB	TAACCA	1627
AT5G06200.1	MYB	CAACAG	1914
AT5G06200.1	Myb	TAACTG	79
AT5G06200.1	Myb	TAACTG	320
AT5G06200.1	Myb	CAACTG	892
AT5G06200.1	Myb	CAACTG	1524
AT5G06200.1	Myb	CAACTG	1714
AT5G06200.1	Myb-binding site	CAACAG	1914
AT5G06200.1	MYB-like sequence	TAACCA	780
AT5G06200.1	MYB-like sequence	TAACCA	1627
AT5G06200.1	MYC	CATTTG	216
AT5G06200.1	MYC	CATGTG	480
AT5G06200.1	P-box	CCTTTTG	1622	gibberellin-responsive element
AT5G06200.1	TC-rich repeats	ATTCTCTAAC	659	cis-acting element involved in defense and stress responsiveness
AT5G06200.1	TCT-motif	TCTTAC	1679	part of a light responsive element
AT5G06200.1	TGA-element	AACGAC	1419	auxin-responsive element
AT5G06200.1	TGA-element	AACGAC	1468	auxin-responsive element
AT5G15290.1	ABRE	AACCCGG	440	cis-acting element involved in the abscisic acid responsiveness
AT5G15290.1	ABRE	ACGTG	968	cis-acting element involved in the abscisic acid responsiveness
AT5G15290.1	ARE	AAACCA	30	cis-acting regulatory element essential for the anaerobic induction
AT5G15290.1	ARE	AAACCA	252	cis-acting regulatory element essential for the anaerobic induction
AT5G15290.1	ARE	AAACCA	1275	cis-acting regulatory element essential for the anaerobic induction
AT5G15290.1	ARE	AAACCA	1354	cis-acting regulatory element essential for the anaerobic induction
AT5G15290.1	ARE	AAACCA	1388	cis-acting regulatory element essential for the anaerobic induction
AT5G15290.1	GARE-motif	TCTGTTG	1144	gibberellin-responsive element
AT5G15290.1	GATA-motif	AAGATAAGATT	1342	part of a light responsive element
AT5G15290.1	G-box	GCCACGTGGA	965	cis-acting regulatory element involved in light responsiveness
AT5G15290.1	G-box	TACGTG	967	cis-acting regulatory element involved in light responsiveness
AT5G15290.1	GT1-motif	GGTTAA	1857	light responsive element
AT5G15290.1	GT1-motif	GGTTAA	1912	light responsive element
AT5G15290.1	I-box	atGATAAGGTC	1848	part of a light responsive element
AT5G15290.1	I-box	AGATAAGG	1850	part of a light responsive element
AT5G15290.1	MBS	CAACTG	243	MYB binding site involved in drought-inducibility
AT5G15290.1	MBS	CAACTG	491	MYB binding site involved in drought-inducibility
AT5G15290.1	MBS	CAACTG	1158	MYB binding site involved in drought-inducibility
AT5G15290.1	MRE	AACCTAA	233	MYB binding site involved in light responsiveness
AT5G15290.1	MRE	AACCTAA	533	MYB binding site involved in light responsiveness
AT5G15290.1	Myb	CAACTG	243
AT5G15290.1	Myb	CAACTG	491
AT5G15290.1	Myb	CAACTG	1158
AT5G15290.1	Myb	TAACTG	1690
AT5G15290.1	MYB	CAACCA	630
AT5G15290.1	MYB	CAACAG	819
AT5G15290.1	MYB	CAACAG	1144
AT5G15290.1	MYB	TAACCA	1858
AT5G15290.1	MYB	TAACCA	1913
AT5G15290.1	Myb-binding site	CAACAG	819
AT5G15290.1	Myb-binding site	CAACAG	1144
AT5G15290.1	MYB-like sequence	TAACCA	1858
AT5G15290.1	MYB-like sequence	TAACCA	1913
AT5G15290.1	MYC	CATTTG	1053
AT5G15290.1	MYC	CATTTG	1463
AT5G15290.1	MYC	CATGTG	1653
AT5G15290.1	Myc	TCTCTTA	981
AT5G15290.1	P-box	CCTTTTG	219	gibberellin-responsive element
AT5G15290.1	TCT-motif	TCTTAC	1944	part of a light responsive element
AT5G15290.1	W box	TTGACC	1035
AT5G40300.1	ABRE	ACGTG	1481	cis-acting element involved in the abscisic acid responsiveness
AT5G40300.1	ABRE	ACGTG	1616	cis-acting element involved in the abscisic acid responsiveness
AT5G40300.1	ARE	AAACCA	3	cis-acting regulatory element essential for the anaerobic induction
AT5G40300.1	ARE	AAACCA	851	cis-acting regulatory element essential for the anaerobic induction
AT5G40300.1	ARE	AAACCA	1825	cis-acting regulatory element essential for the anaerobic induction
AT5G40300.1	ARE	AAACCA	1834	cis-acting regulatory element essential for the anaerobic induction
AT5G40300.1	CGTCA-motif	CGTCA	205	cis-acting regulatory element involved in the MeJA-responsiveness
AT5G40300.1	CGTCA-motif	CGTCA	1023	cis-acting regulatory element involved in the MeJA-responsiveness
AT5G40300.1	CGTCA-motif	CGTCA	1082	cis-acting regulatory element involved in the MeJA-responsiveness
AT5G40300.1	ERE	ATTTTAAA	815
AT5G40300.1	G-box	CACGTC	1481	cis-acting regulatory element involved in light responsiveness
AT5G40300.1	G-box	CACGTC	1616	cis-acting regulatory element involved in light responsiveness
AT5G40300.1	GT1-motif	GGTTAAT	355	light responsive element
AT5G40300.1	GT1-motif	GGTTAA	356	light responsive element
AT5G40300.1	GT1-motif	GGTTAA	1810	light responsive element
AT5G40300.1	LTR	CCGAAA	47	cis-acting element involved in low-temperature responsiveness
AT5G40300.1	LTR	CCGAAA	1419	cis-acting element involved in low-temperature responsiveness
AT5G40300.1	MBS	CAACTG	966	MYB binding site involved in drought-inducibility
AT5G40300.1	MRE	AACCTAA	1807	MYB binding site involved in light responsiveness
AT5G40300.1	Myb	CAACTG	966
AT5G40300.1	MYB	CAACCA	208
AT5G40300.1	MYB	CAACCA	350
AT5G40300.1	MYB	CAACCA	485
AT5G40300.1	MYB	CAACCA	935
AT5G40300.1	MYB	CAACCA	1635
AT5G40300.1	MYC	CATTTG	1472
AT5G40300.1	MYC	CATTTG	1894
AT5G40300.1	Myc	TCTCTTA	246
AT5G40300.1	Myc	TCTCTTA	945
AT5G40300.1	P-box	CCTTTTG	958	gibberellin-responsive element
AT5G40300.1	P-box	CCTTTTG	1843	gibberellin-responsive element
AT5G40300.1	TCT-motif	TCTTAC	380	part of a light responsive element
AT5G40300.1	TGACG-motif	TGACG	205	cis-acting regulatory element involved in the MeJA-responsiveness
AT5G40300.1	TGACG-motif	TGACG	1023	cis-acting regulatory element involved in the MeJA-responsiveness
AT5G40300.1	TGACG-motif	TGACG	1082	cis-acting regulatory element involved in the MeJA-responsiveness
AT5G40300.1	TGA-element	AACGAC	192	auxin-responsive element
AT5G40300.1	TGA-element	AACGAC	259	auxin-responsive element
AT5G40300.1	TGA-element	AACGAC	265	auxin-responsive element
AT5G40300.1	TGA-element	AACGAC	1027	auxin-responsive element
AT5G40300.1	TGA-element	AACGAC	1094	auxin-responsive element
AT5G40300.1	W box	TTGACC	175
AT5G40300.1	W box	TTGACC	1906
AT5G44550.1	ABRE	ACGTG	349	cis-acting element involved in the abscisic acid responsiveness
AT5G44550.1	ARE	AAACCA	106	cis-acting regulatory element essential for the anaerobic induction
AT5G44550.1	ARE	AAACCA	695	cis-acting regulatory element essential for the anaerobic induction
AT5G44550.1	ARE	AAACCA	1254	cis-acting regulatory element essential for the anaerobic induction
AT5G44550.1	ARE	AAACCA	1499	cis-acting regulatory element essential for the anaerobic induction
AT5G44550.1	ARE	AAACCA	1740	cis-acting regulatory element essential for the anaerobic induction
AT5G44550.1	ERE	ATTTTAAA	1798
AT5G44550.1	G-Box	CACGTT	349	cis-acting regulatory element involved in light responsiveness
AT5G44550.1	G-box	CACGAC	850	cis-acting regulatory element involved in light responsiveness
AT5G44550.1	GT1-motif	GGTTAA	1230	light responsive element
AT5G44550.1	GT1-motif	GGTTAAT	1869	light responsive element
AT5G44550.1	GT1-motif	GGTTAA	1870	light responsive element
AT5G44550.1	MBS	CAACTG	102	MYB binding site involved in drought-inducibility
AT5G44550.1	MBS	CAACTG	450	MYB binding site involved in drought-inducibility
AT5G44550.1	MBS	CAACTG	1505	MYB binding site involved in drought-inducibility
AT5G44550.1	MRE	AACCTAA	1861	MYB binding site involved in light responsiveness
AT5G44550.1	Myb	CAACTG	102
AT5G44550.1	Myb	CAACTG	450
AT5G44550.1	Myb	TAACTG	579
AT5G44550.1	Myb	CAACTG	1505
AT5G44550.1	MYB	CAACCA	606
AT5G44550.1	MYB	CAACCA	1851
AT5G44550.1	MYB recognition site	CCGTTG	34
AT5G44550.1	MYC	CATTTG	306
AT5G44550.1	MYC	CATTTG	1178
AT5G44550.1	MYC	CATGTG	1495
AT5G44550.1	TCA-element	CCATCTTTTT	376	cis-acting element involved in salicylic acid responsiveness
AT5G44550.1	TC-rich repeats	GTTTTCTTAC	635	cis-acting element involved in defense and stress responsiveness
AT5G44550.1	TCT-motif	TCTTAC	635	part of a light responsive element
AT5G44550.1	TGA-element	AACGAC	706	auxin-responsive element
AT5G44550.1	W box	TTGACC	1978
AT5G54980.1	ABRE	ACGTG	919	cis-acting element involved in the abscisic acid responsiveness
AT5G54980.1	ARE	AAACCA	452	cis-acting regulatory element essential for the anaerobic induction
AT5G54980.1	ARE	AAACCA	950	cis-acting regulatory element essential for the anaerobic induction
AT5G54980.1	ARE	AAACCA	1085	cis-acting regulatory element essential for the anaerobic induction
AT5G54980.1	ARE	AAACCA	1115	cis-acting regulatory element essential for the anaerobic induction
AT5G54980.1	ARE	AAACCA	1234	cis-acting regulatory element essential for the anaerobic induction
AT5G54980.1	ARE	AAACCA	1945	cis-acting regulatory element essential for the anaerobic induction
AT5G54980.1	ERE	ATTTTAAA	977
AT5G54980.1	ERE	ATTTTAAA	1394
AT5G54980.1	GA-motif	ATAGATAA	489	part of a light responsive element
AT5G54980.1	GA-motif	ATAGATAA	533	part of a light responsive element
AT5G54980.1	GA-motif	ATAGATAA	1878	part of a light responsive element
AT5G54980.1	G-box	TAAACGTG	916	cis-acting regulatory element involved in light responsiveness
AT5G54980.1	G-Box	CACGTT	918	cis-acting regulatory element involved in light responsiveness
AT5G54980.1	GT1-motif	GGTTAAT	1760	light responsive element
AT5G54980.1	I-box	TAGATAACC	531	part of a light responsive element
AT5G54980.1	I-box	AAGATAAGGCT	1654	part of a light responsive element
AT5G54980.1	MBS	CAACTG	594	MYB binding site involved in drought-inducibility
AT5G54980.1	MRE	AACCTAA	1223	MYB binding site involved in light responsiveness
AT5G54980.1	Myb	TAACTG	123
AT5G54980.1	Myb	CAACTG	594
AT5G54980.1	Myb	TAACTG	1888
AT5G54980.1	MYB	TAACCA	375
AT5G54980.1	MYB	TAACCA	530
AT5G54980.1	MYB	CAACCA	572
AT5G54980.1	MYB	CAACCA	954
AT5G54980.1	MYB	CAACCA	1525
AT5G54980.1	MYB	CAACCA	1560
AT5G54980.1	MYB	CAACCA	1992
AT5G54980.1	MYB-like sequence	TAACCA	375
AT5G54980.1	MYB-like sequence	TAACCA	530
AT5G54980.1	Myc	TCTCTTA	676
AT5G54980.1	MYC	CATTTG	371
AT5G54980.1	MYC	CATTTG	412
AT5G54980.1	MYC	CATTTG	508
AT5G54980.1	MYC	CATGTG	817
AT5G54980.1	MYC	CATGTG	819
AT5G54980.1	MYC	CATTTG	1499
AT5G54980.1	TCT-motif	TCTTAC	15	part of a light responsive element
AT5G54980.1	TCT-motif	TCTTAC	675	part of a light responsive element
AT5G62820.1	ABRE	ACGTG	1720	cis-acting element involved in the abscisic acid responsiveness
AT5G62820.1	ARE	AAACCA	737	cis-acting regulatory element essential for the anaerobic induction
AT5G62820.1	ARE	AAACCA	1737	cis-acting regulatory element essential for the anaerobic induction
AT5G62820.1	CGTCA-motif	CGTCA	966	cis-acting regulatory element involved in the MeJA-responsiveness
AT5G62820.1	CGTCA-motif	CGTCA	1624	cis-acting regulatory element involved in the MeJA-responsiveness
AT5G62820.1	CGTCA-motif	CGTCA	1685	cis-acting regulatory element involved in the MeJA-responsiveness
AT5G62820.1	CGTCA-motif	CGTCA	1776	cis-acting regulatory element involved in the MeJA-responsiveness
AT5G62820.1	ERE	ATTTTAAA	1096
AT5G62820.1	GARE-motif	TCTGTTG	295	gibberellin-responsive element
AT5G62820.1	G-Box	CACGTT	1719	cis-acting regulatory element involved in light responsiveness
AT5G62820.1	LTR	CCGAAA	1338	cis-acting element involved in low-temperature responsiveness
AT5G62820.1	MYB	CAACAG	295
AT5G62820.1	MYB	CAACCA	336
AT5G62820.1	MYB	TAACCA	710
AT5G62820.1	MYB recognition site	CCGTTG	439
AT5G62820.1	MYB recognition site	CCGTTG	689
AT5G62820.1	Myb-binding site	CAACAG	295
AT5G62820.1	MYB-like sequence	TAACCA	710
AT5G62820.1	MYC	CATTTG	457
AT5G62820.1	MYC	CATTTG	914
AT5G62820.1	MYC	CATTTG	1155
AT5G62820.1	MYC	CATGTG	1588
AT5G62820.1	P-box	CCTTTTG	1164	gibberellin-responsive element
AT5G62820.1	TCA-element	CCATCTTTTT	991	cis-acting element involved in salicylic acid responsiveness
AT5G62820.1	TCA-element	CCATCTTTTT	1368	cis-acting element involved in salicylic acid responsiveness
AT5G62820.1	TC-rich repeats	ATTCTCTAAC	372	cis-acting element involved in defense and stress responsiveness
AT5G62820.1	TCT-motif	TCTTAC	1000	part of a light responsive element
AT5G62820.1	TCT-motif	TCTTAC	1560	part of a light responsive element
AT5G62820.1	TGACG-motif	TGACG	966	cis-acting regulatory element involved in the MeJA-responsiveness
AT5G62820.1	TGACG-motif	TGACG	1624	cis-acting regulatory element involved in the MeJA-responsiveness
AT5G62820.1	TGACG-motif	TGACG	1685	cis-acting regulatory element involved in the MeJA-responsiveness
AT5G62820.1	TGACG-motif	TGACG	1776	cis-acting regulatory element involved in the MeJA-responsiveness
AT5G62820.1	TGA-element	AACGAC	261	auxin-responsive element
AT5G62820.1	WUN-motif	AAATTACT	932
LOC_Os01g13560.1	ABRE	ACGTG	143	cis-acting element involved in the abscisic acid responsiveness
LOC_Os01g13560.1	ABRE	GACACGTACGT	170	cis-acting element involved in the abscisic acid responsiveness
LOC_Os01g13560.1	ABRE	CGTACGTGCA	171	cis-acting element involved in the abscisic acid responsiveness
LOC_Os01g13560.1	ABRE	ACGTG	174	cis-acting element involved in the abscisic acid responsiveness
LOC_Os01g13560.1	ABRE	ACGTG	383	cis-acting element involved in the abscisic acid responsiveness
LOC_Os01g13560.1	ABRE	CACGTG	990	cis-acting element involved in the abscisic acid responsiveness
LOC_Os01g13560.1	ABRE	ACGTG	991	cis-acting element involved in the abscisic acid responsiveness
LOC_Os01g13560.1	ARE	AAACCA	330	cis-acting regulatory element essential for the anaerobic induction
LOC_Os01g13560.1	ARE	AAACCA	419	cis-acting regulatory element essential for the anaerobic induction
LOC_Os01g13560.1	ARE	AAACCA	1839	cis-acting regulatory element essential for the anaerobic induction
LOC_Os01g13560.1	CAT-box	GCCACT	221	cis-acting regulatory element related to meristem expression
LOC_Os01g13560.1	CGTCA-motif	CGTCA	803	cis-acting regulatory element involved in the MeJA-responsiveness
LOC_Os01g13560.1	ERE	ATTTTAAA	1315
LOC_Os01g13560.1	ERE	ATTTCATA	1896
LOC_Os01g13560.1	GATA-motif	AAGGATAAGG	1877	part of a light responsive element
LOC_Os01g13560.1	G-Box	CACGTT	383	cis-acting regulatory element involved in light responsiveness
LOC_Os01g13560.1	G-Box	CACGTG	990	cis-acting regulatory element involved in light responsiveness
LOC_Os01g13560.1	G-box	TACGTG	142	cis-acting regulatory element involved in light responsiveness
LOC_Os01g13560.1	G-box	TACGTG	173	cis-acting regulatory element involved in light responsiveness
LOC_Os01g13560.1	G-box	CACGAC	247	cis-acting regulatory element involved in light responsiveness
LOC_Os01g13560.1	G-box	CACGAC	323	cis-acting regulatory element involved in light responsiveness
LOC_Os01g13560.1	G-box	CACGTG	990	cis-acting regulatory element involved in light responsiveness
LOC_Os01g13560.1	GC-motif	CCCCCG	1225	enhancer-like element involved in anoxic specific inducibility
LOC_Os01g13560.1	I-box	GATAAGGGT	1875	part of a light responsive element
LOC_Os01g13560.1	MYB	CAACCA	931
LOC_Os01g13560.1	MYB	CAACAG	1387
LOC_Os01g13560.1	MYB	CAACAG	1656
LOC_Os01g13560.1	MYB	TAACCA	1663
LOC_Os01g13560.1	MYB	TAACCA	1709
LOC_Os01g13560.1	Myb	TAACTG	460
LOC_Os01g13560.1	Myb	TAACTG	1247
LOC_Os01g13560.1	MYB recognition site	CCGTTG	923
LOC_Os01g13560.1	Myb-binding site	CAACAG	1387
LOC_Os01g13560.1	Myb-binding site	CAACAG	1656
LOC_Os01g13560.1	MYB-like sequence	TAACCA	1663
LOC_Os01g13560.1	MYB-like sequence	TAACCA	1709
LOC_Os01g13560.1	MYC	CATTTG	722
LOC_Os01g13560.1	MYC	CATGTG	945
LOC_Os01g13560.1	MYC	CATTTG	1025
LOC_Os01g13560.1	MYC	CATGTG	1519
LOC_Os01g13560.1	Myc	TCTCTTA	85
LOC_Os01g13560.1	RY-element	CATGCATG	159	cis-acting regulatory element involved in seed-specific regulation
LOC_Os01g13560.1	TCA-element	CCATCTTTTT	406	cis-acting element involved in salicylic acid responsiveness
LOC_Os01g13560.1	TCA-element	CCATCTTTTT	906	cis-acting element involved in salicylic acid responsiveness
LOC_Os01g13560.1	TCA-element	CCATCTTTTT	970	cis-acting element involved in salicylic acid responsiveness
LOC_Os01g13560.1	TCA-element	CCATCTTTTT	1712	cis-acting element involved in salicylic acid responsiveness
LOC_Os01g13560.1	TCCC-motif	TCTCCCT	1382	part of a light responsive element
LOC_Os01g13560.1	TCCC-motif	TCTCCCT	1931	part of a light responsive element
LOC_Os01g13560.1	TC-rich repeats	GTTTTCTTAC	491	cis-acting element involved in defense and stress responsiveness
LOC_Os01g13560.1	TC-rich repeats	GTTTTCTTAC	1213	cis-acting element involved in defense and stress responsiveness
LOC_Os01g13560.1	TCT-motif	TCTTAC	84	part of a light responsive element
LOC_Os01g13560.1	TCT-motif	TCTTAC	1540	part of a light responsive element
LOC_Os01g13560.1	TGACG-motif	TGACG	803	cis-acting regulatory element involved in the MeJA-responsiveness
LOC_Os01g13560.1	TGA-element	AACGAC	267	auxin-responsive element
LOC_Os01g13560.1	TGA-element	AACGAC	466	auxin-responsive element
LOC_Os01g26120.1	ABRE	ACGTG	930	cis-acting element involved in the abscisic acid responsiveness
LOC_Os01g26120.1	ARE	AAACCA	665	cis-acting regulatory element essential for the anaerobic induction
LOC_Os01g26120.1	CGTCA-motif	CGTCA	990	cis-acting regulatory element involved in the MeJA-responsiveness
LOC_Os01g26120.1	ERE	ATTTCATA	1599
LOC_Os01g26120.1	G-box	CACGTC	930	cis-acting regulatory element involved in light responsiveness
LOC_Os01g26120.1	GC-motif	CCCCCG	13	enhancer-like element involved in anoxic specific inducibility
LOC_Os01g26120.1	GT1-motif	GGTTAA	1097	light responsive element
LOC_Os01g26120.1	MBS	CAACTG	1207	MYB binding site involved in drought-inducibility
LOC_Os01g26120.1	Myb	CAACTG	1207
LOC_Os01g26120.1	MYB	CAACCA	775
LOC_Os01g26120.1	MYB	TAACCA	1098
LOC_Os01g26120.1	MYB	TAACCA	1105
LOC_Os01g26120.1	MYB	TAACCA	1759
LOC_Os01g26120.1	MYB-like sequence	TAACCA	1098
LOC_Os01g26120.1	MYB-like sequence	TAACCA	1105
LOC_Os01g26120.1	MYB-like sequence	TAACCA	1759
LOC_Os01g26120.1	MYC	CATTTG	276
LOC_Os01g26120.1	MYC	CATGTG	366
LOC_Os01g26120.1	MYC	CATGTG	416
LOC_Os01g26120.1	MYC	CATTTG	519
LOC_Os01g26120.1	MYC	CAATTG	877
LOC_Os01g26120.1	MYC	CATGTG	1747
LOC_Os01g26120.1	MYC	CATGTG	1749
LOC_Os01g26120.1	TCT-motif	TCTTAC	1049	part of a light responsive element
LOC_Os01g26120.1	TCT-motif	TCTTAC	1403	part of a light responsive element
LOC_Os01g26120.1	TCT-motif	TCTTAC	1575	part of a light responsive element
LOC_Os01g26120.1	TGACG-motif	TGACG	990	cis-acting regulatory element involved in the MeJA-responsiveness
LOC_Os01g26120.1	TGA-element	AACGAC	757	auxin-responsive element
LOC_Os01g45360.1	ABRE	ACGTG	599	cis-acting element involved in the abscisic acid responsiveness
LOC_Os01g45360.1	ABRE	ACGTG	896	cis-acting element involved in the abscisic acid responsiveness
LOC_Os01g45360.1	ABRE	GACACGTACGT	1309	cis-acting element involved in the abscisic acid responsiveness
LOC_Os01g45360.1	ABRE	ACGTG	1432	cis-acting element involved in the abscisic acid responsiveness
LOC_Os01g45360.1	ABRE	ACGTG	1909	cis-acting element involved in the abscisic acid responsiveness
LOC_Os01g45360.1	ABRE	ACGTG	1922	cis-acting element involved in the abscisic acid responsiveness
LOC_Os01g45360.1	ARE	AAACCA	1081	cis-acting regulatory element essential for the anaerobic induction
LOC_Os01g45360.1	ARE	AAACCA	1291	cis-acting regulatory element essential for the anaerobic induction
LOC_Os01g45360.1	AuxRR-core	GGTCCAT	1301	cis-acting regulatory element involved in auxin responsiveness
LOC_Os01g45360.1	CAT-box	GCCACT	824	cis-acting regulatory element related to meristem expression
LOC_Os01g45360.1	CGTCA-motif	CGTCA	20	cis-acting regulatory element involved in the MeJA-responsiveness
LOC_Os01g45360.1	CGTCA-motif	CGTCA	27	cis-acting regulatory element involved in the MeJA-responsiveness
LOC_Os01g45360.1	CGTCA-motif	CGTCA	181	cis-acting regulatory element involved in the MeJA-responsiveness
LOC_Os01g45360.1	CGTCA-motif	CGTCA	341	cis-acting regulatory element involved in the MeJA-responsiveness
LOC_Os01g45360.1	CGTCA-motif	CGTCA	1307	cis-acting regulatory element involved in the MeJA-responsiveness
LOC_Os01g45360.1	CGTCA-motif	CGTCA	1551	cis-acting regulatory element involved in the MeJA-responsiveness
LOC_Os01g45360.1	CGTCA-motif	CGTCA	1825	cis-acting regulatory element involved in the MeJA-responsiveness
LOC_Os01g45360.1	GATA-motif	GATAGGG	196	part of a light responsive element
LOC_Os01g45360.1	G-box	CACGAC	452	cis-acting regulatory element involved in light responsiveness
LOC_Os01g45360.1	G-box	CACGTC	599	cis-acting regulatory element involved in light responsiveness
LOC_Os01g45360.1	G-box	TAACACGTAG	894	cis-acting regulatory element involved in light responsiveness
LOC_Os01g45360.1	G-box	TACGTG	895	cis-acting regulatory element involved in light responsiveness
LOC_Os01g45360.1	G-box	CACGTC	1432	cis-acting regulatory element involved in light responsiveness
LOC_Os01g45360.1	G-box	CACGAC	1578	cis-acting regulatory element involved in light responsiveness
LOC_Os01g45360.1	G-box	GCCACGTGGA	1906	cis-acting regulatory element involved in light responsiveness
LOC_Os01g45360.1	G-box	TACGTG	1922	cis-acting regulatory element involved in light responsiveness
LOC_Os01g45360.1	G-Box	CACGTT	1908	cis-acting regulatory element involved in light responsiveness
LOC_Os01g45360.1	GC-motif	CCCCCG	1937	enhancer-like element involved in anoxic specific inducibility
LOC_Os01g45360.1	GT1-motif	GGTTAA	424	light responsive element
LOC_Os01g45360.1	I-box	GTATAAGGCC	652	part of a light responsive element
LOC_Os01g45360.1	LTR	CCGAAA	847	cis-acting element involved in low-temperature responsiveness
LOC_Os01g45360.1	MBS	CAACTG	638	MYB binding site involved in drought-inducibility
LOC_Os01g45360.1	MRE	AACCTAA	271	MYB binding site involved in light responsiveness
LOC_Os01g45360.1	MYB	TAACCA	358
LOC_Os01g45360.1	MYB	TAACCA	425
LOC_Os01g45360.1	MYB	CAACCA	767
LOC_Os01g45360.1	MYB	CAACAG	981
LOC_Os01g45360.1	Myb	CAACTG	638
LOC_Os01g45360.1	MYB recognition site	CCGTTG	1862
LOC_Os01g45360.1	Myb-binding site	CAACAG	981
LOC_Os01g45360.1	MYB-like sequence	TAACCA	358
LOC_Os01g45360.1	MYB-like sequence	TAACCA	425
LOC_Os01g45360.1	MYC	CATTTG	975
LOC_Os01g45360.1	MYC	CATTTG	1238
LOC_Os01g45360.1	P-box	CCTTTTG	386	gibberellin-responsive element
LOC_Os01g45360.1	TCCC-motif	TCTCCCT	193	part of a light responsive element
LOC_Os01g45360.1	TGACG-motif	TGACG	20	cis-acting regulatory element involved in the MeJA-responsiveness
LOC_Os01g45360.1	TGACG-motif	TGACG	27	cis-acting regulatory element involved in the MeJA-responsiveness
LOC_Os01g45360.1	TGACG-motif	TGACG	181	cis-acting regulatory element involved in the MeJA-responsiveness
LOC_Os01g45360.1	TGACG-motif	TGACG	341	cis-acting regulatory element involved in the MeJA-responsiveness
LOC_Os01g45360.1	TGACG-motif	TGACG	1307	cis-acting regulatory element involved in the MeJA-responsiveness
LOC_Os01g45360.1	TGACG-motif	TGACG	1551	cis-acting regulatory element involved in the MeJA-responsiveness
LOC_Os01g45360.1	TGACG-motif	TGACG	1825	cis-acting regulatory element involved in the MeJA-responsiveness
LOC_Os01g45360.1	W box	TTGACC	1532
LOC_Os01g47200.1	ABRE	ACGTG	689	cis-acting element involved in the abscisic acid responsiveness
LOC_Os01g47200.1	ABRE	ACGTG	1373	cis-acting element involved in the abscisic acid responsiveness
LOC_Os01g47200.1	ABRE	ACGTG	1392	cis-acting element involved in the abscisic acid responsiveness
LOC_Os01g47200.1	ABRE	CGTACGTGCA	1845	cis-acting element involved in the abscisic acid responsiveness
LOC_Os01g47200.1	ARE	AAACCA	997	cis-acting regulatory element essential for the anaerobic induction
LOC_Os01g47200.1	CGTCA-motif	CGTCA	264	cis-acting regulatory element involved in the MeJA-responsiveness
LOC_Os01g47200.1	CGTCA-motif	CGTCA	1390	cis-acting regulatory element involved in the MeJA-responsiveness
LOC_Os01g47200.1	CGTCA-motif	CGTCA	1436	cis-acting regulatory element involved in the MeJA-responsiveness
LOC_Os01g47200.1	ERE	ATTTTAAA	1709
LOC_Os01g47200.1	GA-motif	ATAGATAA	594	part of a light responsive element
LOC_Os01g47200.1	G-box	CACGTC	689	cis-acting regulatory element involved in light responsiveness
LOC_Os01g47200.1	G-box	TACGTG	1373	cis-acting regulatory element involved in light responsiveness
LOC_Os01g47200.1	G-box	CACGTC	1391	cis-acting regulatory element involved in light responsiveness
LOC_Os01g47200.1	GC-motif	CCCCCG	648	enhancer-like element involved in anoxic specific inducibility
LOC_Os01g47200.1	GC-motif	CCCCCG	670	enhancer-like element involved in anoxic specific inducibility
LOC_Os01g47200.1	LTR	CCGAAA	277	cis-acting element involved in low-temperature responsiveness
LOC_Os01g47200.1	MYB	CAACCA	24
LOC_Os01g47200.1	MYB	CAACCA	32
LOC_Os01g47200.1	MYB	CAACAG	699
LOC_Os01g47200.1	MYB	CAACCA	1980
LOC_Os01g47200.1	Myb-binding site	CAACAG	699
LOC_Os01g47200.1	MYC	CATGTG	1265
LOC_Os01g47200.1	MYC	CATGTG	1439
LOC_Os01g47200.1	TGACG-motif	TGACG	264	cis-acting regulatory element involved in the MeJA-responsiveness
LOC_Os01g47200.1	TGACG-motif	TGACG	1390	cis-acting regulatory element involved in the MeJA-responsiveness
LOC_Os01g47200.1	TGACG-motif	TGACG	1436	cis-acting regulatory element involved in the MeJA-responsiveness
LOC_Os01g47200.1	WUN-motif	AAATTACTA	1334
LOC_Os01g47200.1	WUN-motif	AAATTACT	1335
LOC_Os01g47200.1	WUN-motif	AAATTTCCT	1789	wound-responsive element
LOC_Os01g52610.1	ABRE	AACCCGG	279	cis-acting element involved in the abscisic acid responsiveness
LOC_Os01g52610.1	ARE	AAACCA	31	cis-acting regulatory element essential for the anaerobic induction
LOC_Os01g52610.1	ARE	AAACCA	890	cis-acting regulatory element essential for the anaerobic induction
LOC_Os01g52610.1	ARE	AAACCA	1247	cis-acting regulatory element essential for the anaerobic induction
LOC_Os01g52610.1	CAT-box	GCCACT	937	cis-acting regulatory element related to meristem expression
LOC_Os01g52610.1	CGTCA-motif	CGTCA	1449	cis-acting regulatory element involved in the MeJA-responsiveness
LOC_Os01g52610.1	CGTCA-motif	CGTCA	1573	cis-acting regulatory element involved in the MeJA-responsiveness
LOC_Os01g52610.1	ERE	ATTTCATA	715
LOC_Os01g52610.1	GARE-motif	TCTGTTG	1913	gibberellin-responsive element
LOC_Os01g52610.1	GARE-motif	TCTGTTG	1970	gibberellin-responsive element
LOC_Os01g52610.1	GATA-motif	GATAGGG	1290	part of a light responsive element
LOC_Os01g52610.1	G-Box	TCCACATGGCA	44	cis-acting regulatory element involved in light responsiveness
LOC_Os01g52610.1	G-box	GCCACGTGGA	45	cis-acting regulatory element involved in light responsiveness
LOC_Os01g52610.1	GT1-motif	GGTTAA	839	light responsive element
LOC_Os01g52610.1	GT1-motif	GGTTAA	1209	light responsive element
LOC_Os01g52610.1	GT1-motif	GGTTAA	1982	light responsive element
LOC_Os01g52610.1	MBS	CAACTG	654	MYB binding site involved in drought-inducibility
LOC_Os01g52610.1	MRE	AACCTAA	1173	MYB binding site involved in light responsiveness
LOC_Os01g52610.1	MRE	AACCTAA	1206	MYB binding site involved in light responsiveness
LOC_Os01g52610.1	MYB	TAACCA	21
LOC_Os01g52610.1	MYB	CAACCA	108
LOC_Os01g52610.1	MYB	CAACAG	306
LOC_Os01g52610.1	MYB	CAACCA	319
LOC_Os01g52610.1	MYB	CAACAG	549
LOC_Os01g52610.1	MYB	CAACAG	1323
LOC_Os01g52610.1	MYB	TAACCA	1376
LOC_Os01g52610.1	MYB	CAACAG	1914
LOC_Os01g52610.1	MYB	CAACAG	1970
LOC_Os01g52610.1	MYB	TAACCA	1983
LOC_Os01g52610.1	Myb	TAACTG	303
LOC_Os01g52610.1	Myb	CAACTG	654
LOC_Os01g52610.1	Myb	TAACTG	949
LOC_Os01g52610.1	Myb	TAACTG	1761
LOC_Os01g52610.1	Myb-binding site	CAACAG	306
LOC_Os01g52610.1	Myb-binding site	CAACAG	549
LOC_Os01g52610.1	Myb-binding site	CAACAG	1323
LOC_Os01g52610.1	Myb-binding site	CAACAG	1914
LOC_Os01g52610.1	Myb-binding site	CAACAG	1970
LOC_Os01g52610.1	MYB-like sequence	TAACCA	21
LOC_Os01g52610.1	MYB-like sequence	TAACCA	1376
LOC_Os01g52610.1	MYB-like sequence	TAACCA	1983
LOC_Os01g52610.1	MYC	CATGTG	27
LOC_Os01g52610.1	MYC	CATGTG	132
LOC_Os01g52610.1	MYC	CATGTG	328
LOC_Os01g52610.1	MYC	CATGTG	373
LOC_Os01g52610.1	MYC	CATTTG	409
LOC_Os01g52610.1	MYC	CATGTG	442
LOC_Os01g52610.1	MYC	CATTTG	683
LOC_Os01g52610.1	MYC	CATTTG	703
LOC_Os01g52610.1	MYC	CAATTG	769
LOC_Os01g52610.1	MYC	CATTTG	983
LOC_Os01g52610.1	MYC	CATTTG	1307
LOC_Os01g52610.1	MYC	CATGTG	1347
LOC_Os01g52610.1	TCT-motif	TCTTAC	1867	part of a light responsive element
LOC_Os01g52610.1	TGACG-motif	TGACG	1449	cis-acting regulatory element involved in the MeJA-responsiveness
LOC_Os01g52610.1	TGACG-motif	TGACG	1573	cis-acting regulatory element involved in the MeJA-responsiveness
LOC_Os01g52610.1	TGA-element	AACGAC	750	auxin-responsive element
LOC_Os01g52610.1	W box	TTGACC	1630
LOC_Os01g62850.1	ABRE	ACGTG	326	cis-acting element involved in the abscisic acid responsiveness
LOC_Os01g62850.1	ABRE	CACGTG	336	cis-acting element involved in the abscisic acid responsiveness
LOC_Os01g62850.1	ABRE	ACGTG	337	cis-acting element involved in the abscisic acid responsiveness
LOC_Os01g62850.1	ABRE	GCCGCGTGGC	569	cis-acting element involved in the abscisic acid responsiveness
LOC_Os01g62850.1	ABRE	GACACGTGGC	607	cis-acting element involved in the abscisic acid responsiveness
LOC_Os01g62850.1	ABRE	CACGTG	609	cis-acting element involved in the abscisic acid responsiveness
LOC_Os01g62850.1	ABRE	ACGTG	610	cis-acting element involved in the abscisic acid responsiveness
LOC_Os01g62850.1	ABRE	AACCCGG	1171	cis-acting element involved in the abscisic acid responsiveness
LOC_Os01g62850.1	ABRE	AACCCGG	1758	cis-acting element involved in the abscisic acid responsiveness
LOC_Os01g62850.1	ABRE	GCCGCGTGGC	1912	cis-acting element involved in the abscisic acid responsiveness
LOC_Os01g62850.1	ARE	AAACCA	239	cis-acting regulatory element essential for the anaerobic induction
LOC_Os01g62850.1	ARE	AAACCA	300	cis-acting regulatory element essential for the anaerobic induction
LOC_Os01g62850.1	CAT-box	GCCACT	532	cis-acting regulatory element related to meristem expression
LOC_Os01g62850.1	CAT-box	GCCACT	1004	cis-acting regulatory element related to meristem expression
LOC_Os01g62850.1	CGTCA-motif	CGTCA	776	cis-acting regulatory element involved in the MeJA-responsiveness
LOC_Os01g62850.1	CGTCA-motif	CGTCA	1394	cis-acting regulatory element involved in the MeJA-responsiveness
LOC_Os01g62850.1	CGTCA-motif	CGTCA	1768	cis-acting regulatory element involved in the MeJA-responsiveness
LOC_Os01g62850.1	CGTCA-motif	CGTCA	1802	cis-acting regulatory element involved in the MeJA-responsiveness
LOC_Os01g62850.1	ERE	ATTTTAAA	1477
LOC_Os01g62850.1	G-box	CACGTG	336	cis-acting regulatory element involved in light responsiveness
LOC_Os01g62850.1	G-box	CACGTG	609	cis-acting regulatory element involved in light responsiveness
LOC_Os01g62850.1	G-box	CACGAC	648	cis-acting regulatory element involved in light responsiveness
LOC_Os01g62850.1	G-box	CACGAC	1374	cis-acting regulatory element involved in light responsiveness
LOC_Os01g62850.1	G-Box	CACGTT	325	cis-acting regulatory element involved in light responsiveness
LOC_Os01g62850.1	G-Box	CACGTG	336	cis-acting regulatory element involved in light responsiveness
LOC_Os01g62850.1	G-Box	CACGTG	609	cis-acting regulatory element involved in light responsiveness
LOC_Os01g62850.1	GC-motif	CGCCGCGCA	1733
LOC_Os01g62850.1	LTR	CCGAAA	1864	cis-acting element involved in low-temperature responsiveness
LOC_Os01g62850.1	MYB	TAACCA	470
LOC_Os01g62850.1	MYB	CAACCA	956
LOC_Os01g62850.1	MYB-like sequence	TAACCA	470
LOC_Os01g62850.1	MYC	CATTTG	1233
LOC_Os01g62850.1	TCA-element	CCATCTTTTT	244	cis-acting element involved in salicylic acid responsiveness
LOC_Os01g62850.1	TGACG-motif	TGACG	776	cis-acting regulatory element involved in the MeJA-responsiveness
LOC_Os01g62850.1	TGACG-motif	TGACG	1394	cis-acting regulatory element involved in the MeJA-responsiveness
LOC_Os01g62850.1	TGACG-motif	TGACG	1768	cis-acting regulatory element involved in the MeJA-responsiveness
LOC_Os01g62850.1	TGACG-motif	TGACG	1802	cis-acting regulatory element involved in the MeJA-responsiveness
LOC_Os01g62850.1	TGA-element	AACGAC	823	auxin-responsive element
LOC_Os02g04180.1	ABRE	ACGTG	41	cis-acting element involved in the abscisic acid responsiveness
LOC_Os02g04180.1	ARE	AAACCA	249	cis-acting regulatory element essential for the anaerobic induction
LOC_Os02g04180.1	ARE	AAACCA	759	cis-acting regulatory element essential for the anaerobic induction
LOC_Os02g04180.1	G-box	CACGTC	40	cis-acting regulatory element involved in light responsiveness
LOC_Os02g04180.1	G-box	CACGAC	657	cis-acting regulatory element involved in light responsiveness
LOC_Os02g04180.1	GC-motif	CCCCCG	1110	enhancer-like element involved in anoxic specific inducibility
LOC_Os02g04180.1	MYB	CAACCA	343
LOC_Os02g04180.1	Myb	TAACTG	418
LOC_Os02g04180.1	MYC	CATTTG	78
LOC_Os02g04180.1	MYC	CATGTG	181
LOC_Os02g04180.1	MYC	CATTTG	357
LOC_Os02g04180.1	MYC	CATTTG	755
LOC_Os02g04180.1	W box	TTGACC	68
LOC_Os02g08110.1	ABRE	ACGTG	118	cis-acting element involved in the abscisic acid responsiveness
LOC_Os02g08110.1	ABRE	CGTACGTGCA	1800	cis-acting element involved in the abscisic acid responsiveness
LOC_Os02g08110.1	ABRE	ACGTG	1803	cis-acting element involved in the abscisic acid responsiveness
LOC_Os02g08110.1	ABRE	ACGTG	1823	cis-acting element involved in the abscisic acid responsiveness
LOC_Os02g08110.1	ABRE	CGCACGTGTC	1864	cis-acting element involved in the abscisic acid responsiveness
LOC_Os02g08110.1	ARE	AAACCA	611	cis-acting regulatory element essential for the anaerobic induction
LOC_Os02g08110.1	CGTCA-motif	CGTCA	798	cis-acting regulatory element involved in the MeJA-responsiveness
LOC_Os02g08110.1	CGTCA-motif	CGTCA	832	cis-acting regulatory element involved in the MeJA-responsiveness
LOC_Os02g08110.1	ERE	ATTTTAAA	325
LOC_Os02g08110.1	ERE	ATTTCATA	523
LOC_Os02g08110.1	G-box	TAAACGTG	115	cis-acting regulatory element involved in light responsiveness
LOC_Os02g08110.1	G-box	CACGAC	1787	cis-acting regulatory element involved in light responsiveness
LOC_Os02g08110.1	G-box	TACGTG	1802	cis-acting regulatory element involved in light responsiveness
LOC_Os02g08110.1	G-box	TACGTG	1823	cis-acting regulatory element involved in light responsiveness
LOC_Os02g08110.1	G-Box	CACGTT	117	cis-acting regulatory element involved in light responsiveness
LOC_Os02g08110.1	GC-motif	CCCCCG	399	enhancer-like element involved in anoxic specific inducibility
LOC_Os02g08110.1	GT1-motif	GCGGTAATT	1013	light responsive element
LOC_Os02g08110.1	I-box	gGATAAGGTG	972	part of a light responsive element
LOC_Os02g08110.1	I-box	cCATATCCAAT	974	part of a light responsive element
LOC_Os02g08110.1	MYB	CAACAG	1754
LOC_Os02g08110.1	MYB	CAACAG	1761
LOC_Os02g08110.1	Myb	TAACTG	576
LOC_Os02g08110.1	Myb	TAACTG	1167
LOC_Os02g08110.1	MYB recognition site	CCGTTG	660
LOC_Os02g08110.1	MYB recognition site	CCGTTG	1927
LOC_Os02g08110.1	Myb-binding site	CAACAG	1754
LOC_Os02g08110.1	Myb-binding site	CAACAG	1761
LOC_Os02g08110.1	TCA-element	CCATCTTTTT	1193	cis-acting element involved in salicylic acid responsiveness
LOC_Os02g08110.1	TCCC-motif	TCTCCCT	1006	part of a light responsive element
LOC_Os02g08110.1	TGACG-motif	TGACG	798	cis-acting regulatory element involved in the MeJA-responsiveness
LOC_Os02g08110.1	TGACG-motif	TGACG	832	cis-acting regulatory element involved in the MeJA-responsiveness
LOC_Os02g08110.1	W box	TTGACC	59
LOC_Os02g08110.1	W box	TTGACC	220
LOC_Os02g08110.1	W box	TTGACC	353
LOC_Os02g08110.1	W box	TTGACC	1486
LOC_Os02g08110.1	WUN-motif	AAATTACT	1624
LOC_Os02g12760.1	ABRE	ACGTG	259	cis-acting element involved in the abscisic acid responsiveness
LOC_Os02g12760.1	ABRE	ACGTG	1713	cis-acting element involved in the abscisic acid responsiveness
LOC_Os02g12760.1	ARE	AAACCA	1003	cis-acting regulatory element essential for the anaerobic induction
LOC_Os02g12760.1	ARE	AAACCA	1149	cis-acting regulatory element essential for the anaerobic induction
LOC_Os02g12760.1	ARE	AAACCA	1436	cis-acting regulatory element essential for the anaerobic induction
LOC_Os02g12760.1	CAT-box	GCCACT	361	cis-acting regulatory element related to meristem expression
LOC_Os02g12760.1	CGTCA-motif	CGTCA	257	cis-acting regulatory element involved in the MeJA-responsiveness
LOC_Os02g12760.1	CGTCA-motif	CGTCA	279	cis-acting regulatory element involved in the MeJA-responsiveness
LOC_Os02g12760.1	CGTCA-motif	CGTCA	394	cis-acting regulatory element involved in the MeJA-responsiveness
LOC_Os02g12760.1	ERE	ATTTTAAA	87
LOC_Os02g12760.1	ERE	ATTTTAAA	94
LOC_Os02g12760.1	GARE-motif	TCTGTTG	354	gibberellin-responsive element
LOC_Os02g12760.1	GATA-motif	GATAGGG	617	part of a light responsive element
LOC_Os02g12760.1	GATA-motif	GATAGGA	1672	part of a light responsive element
LOC_Os02g12760.1	G-box	CACGTC	258	cis-acting regulatory element involved in light responsiveness
LOC_Os02g12760.1	G-box	CACGAC	1828	cis-acting regulatory element involved in light responsiveness
LOC_Os02g12760.1	G-Box	CACGTT	1713	cis-acting regulatory element involved in light responsiveness
LOC_Os02g12760.1	GC-motif	CCCCCG	195	enhancer-like element involved in anoxic specific inducibility
LOC_Os02g12760.1	GT1-motif	GGTTAA	1145	light responsive element
LOC_Os02g12760.1	I-box	gGATAAGGTG	1275	part of a light responsive element
LOC_Os02g12760.1	MYB	CAACAG	355
LOC_Os02g12760.1	MYB	CAACCA	739
LOC_Os02g12760.1	MYB	CAACCA	1164
LOC_Os02g12760.1	MYB	CAACAG	1606
LOC_Os02g12760.1	Myb-binding site	CAACAG	355
LOC_Os02g12760.1	Myb-binding site	CAACAG	1606
LOC_Os02g12760.1	TCCC-motif	TCTCCCT	338	part of a light responsive element
LOC_Os02g12760.1	TGACG-motif	TGACG	257	cis-acting regulatory element involved in the MeJA-responsiveness
LOC_Os02g12760.1	TGACG-motif	TGACG	279	cis-acting regulatory element involved in the MeJA-responsiveness
LOC_Os02g12760.1	TGACG-motif	TGACG	394	cis-acting regulatory element involved in the MeJA-responsiveness
LOC_Os02g12760.1	WUN-motif	AAATTTCCT	1971	wound-responsive element
LOC_Os02g36845.1	ABRE	ACGTG	371	cis-acting element involved in the abscisic acid responsiveness
LOC_Os02g36845.1	ARE	AAACCA	109	cis-acting regulatory element essential for the anaerobic induction
LOC_Os02g36845.1	ARE	AAACCA	359	cis-acting regulatory element essential for the anaerobic induction
LOC_Os02g36845.1	ARE	AAACCA	1045	cis-acting regulatory element essential for the anaerobic induction
LOC_Os02g36845.1	ARE	AAACCA	1523	cis-acting regulatory element essential for the anaerobic induction
LOC_Os02g36845.1	ARE	AAACCA	1841	cis-acting regulatory element essential for the anaerobic induction
LOC_Os02g36845.1	CAT-box	GCCACT	453	cis-acting regulatory element related to meristem expression
LOC_Os02g36845.1	CAT-box	GCCACT	1158	cis-acting regulatory element related to meristem expression
LOC_Os02g36845.1	CGTCA-motif	CGTCA	88	cis-acting regulatory element involved in the MeJA-responsiveness
LOC_Os02g36845.1	CGTCA-motif	CGTCA	212	cis-acting regulatory element involved in the MeJA-responsiveness
LOC_Os02g36845.1	CGTCA-motif	CGTCA	369	cis-acting regulatory element involved in the MeJA-responsiveness
LOC_Os02g36845.1	CGTCA-motif	CGTCA	965	cis-acting regulatory element involved in the MeJA-responsiveness
LOC_Os02g36845.1	CGTCA-motif	CGTCA	1304	cis-acting regulatory element involved in the MeJA-responsiveness
LOC_Os02g36845.1	CGTCA-motif	CGTCA	1924	cis-acting regulatory element involved in the MeJA-responsiveness
LOC_Os02g36845.1	GATA-motif	AAGATAAGATT	1951	part of a light responsive element
LOC_Os02g36845.1	G-Box	TCCACATGGCA	26	cis-acting regulatory element involved in light responsiveness
LOC_Os02g36845.1	G-box	CACGAC	205	cis-acting regulatory element involved in light responsiveness
LOC_Os02g36845.1	G-box	CAGACGTGGCA	368	cis-acting regulatory element involved in light responsiveness
LOC_Os02g36845.1	G-box	CACGTC	370	cis-acting regulatory element involved in light responsiveness
LOC_Os02g36845.1	G-box	CACGAC	524	cis-acting regulatory element involved in light responsiveness
LOC_Os02g36845.1	G-box	CAGACGTGGCA	1109	cis-acting regulatory element involved in light responsiveness
LOC_Os02g36845.1	MBS	CAACTG	1690	MYB binding site involved in drought-inducibility
LOC_Os02g36845.1	MBS	CAACTG	1776	MYB binding site involved in drought-inducibility
LOC_Os02g36845.1	MYB	CAACCA	265
LOC_Os02g36845.1	MYB	CAACCA	1595
LOC_Os02g36845.1	MYB	TAACCA	1910
LOC_Os02g36845.1	Myb	CAACTG	1690
LOC_Os02g36845.1	Myb	CAACTG	1776
LOC_Os02g36845.1	MYB-like sequence	TAACCA	1910
LOC_Os02g36845.1	MYC	CATGTG	29
LOC_Os02g36845.1	MYC	CATTTG	434
LOC_Os02g36845.1	MYC	CATGTG	445
LOC_Os02g36845.1	MYC	CATGTG	942
LOC_Os02g36845.1	MYC	CATGTG	1287
LOC_Os02g36845.1	MYC	CAATTG	1760
LOC_Os02g36845.1	TCA-element	TCAGAAGAGG	991	cis-acting element involved in salicylic acid responsiveness
LOC_Os02g36845.1	TC-rich repeats	GTTTTCTTAC	1313	cis-acting element involved in defense and stress responsiveness
LOC_Os02g36845.1	TGA-box	TGACGTAA	85	part of an auxin-responsive element
LOC_Os02g36845.1	TGA-box	TGACGTAA	1921	part of an auxin-responsive element
LOC_Os02g36845.1	TGACG-motif	TGACG	88	cis-acting regulatory element involved in the MeJA-responsiveness
LOC_Os02g36845.1	TGACG-motif	TGACG	212	cis-acting regulatory element involved in the MeJA-responsiveness
LOC_Os02g36845.1	TGACG-motif	TGACG	369	cis-acting regulatory element involved in the MeJA-responsiveness
LOC_Os02g36845.1	TGACG-motif	TGACG	965	cis-acting regulatory element involved in the MeJA-responsiveness
LOC_Os02g36845.1	TGACG-motif	TGACG	1304	cis-acting regulatory element involved in the MeJA-responsiveness
LOC_Os02g36845.1	TGACG-motif	TGACG	1924	cis-acting regulatory element involved in the MeJA-responsiveness
LOC_Os02g36845.1	W box	TTGACC	587
LOC_Os02g51010.1	ABRE	ACGTG	77	cis-acting element involved in the abscisic acid responsiveness
LOC_Os02g51010.1	ABRE	ACGTG	381	cis-acting element involved in the abscisic acid responsiveness
LOC_Os02g51010.1	ABRE	CACGTG	541	cis-acting element involved in the abscisic acid responsiveness
LOC_Os02g51010.1	ABRE	ACGTG	542	cis-acting element involved in the abscisic acid responsiveness
LOC_Os02g51010.1	ABRE	GCAACGTGTC	546	cis-acting element involved in the abscisic acid responsiveness
LOC_Os02g51010.1	ABRE	ACGTG	548	cis-acting element involved in the abscisic acid responsiveness
LOC_Os02g51010.1	ABRE	CGTACGTGCA	1028	cis-acting element involved in the abscisic acid responsiveness
LOC_Os02g51010.1	ABRE	CGTACGTGCA	1068	cis-acting element involved in the abscisic acid responsiveness
LOC_Os02g51010.1	ABRE	GCAACGTGTC	1117	cis-acting element involved in the abscisic acid responsiveness
LOC_Os02g51010.1	ABRE	ACGTG	1119	cis-acting element involved in the abscisic acid responsiveness
LOC_Os02g51010.1	ABRE	ACGTG	1185	cis-acting element involved in the abscisic acid responsiveness
LOC_Os02g51010.1	ABRE	ACGTG	1641	cis-acting element involved in the abscisic acid responsiveness
LOC_Os02g51010.1	ABRE	ACGTG	1924	cis-acting element involved in the abscisic acid responsiveness
LOC_Os02g51010.1	CGTCA-motif	CGTCA	1183	cis-acting regulatory element involved in the MeJA-responsiveness
LOC_Os02g51010.1	CGTCA-motif	CGTCA	1643	cis-acting regulatory element involved in the MeJA-responsiveness
LOC_Os02g51010.1	CGTCA-motif	CGTCA	1993	cis-acting regulatory element involved in the MeJA-responsiveness
LOC_Os02g51010.1	ERE	ATTTTAAA	648
LOC_Os02g51010.1	G-box	TACGTG	76	cis-acting regulatory element involved in light responsiveness
LOC_Os02g51010.1	G-box	CACGTG	541	cis-acting regulatory element involved in light responsiveness
LOC_Os02g51010.1	G-box	CACGTC	1184	cis-acting regulatory element involved in light responsiveness
LOC_Os02g51010.1	G-box	CACGTC	1641	cis-acting regulatory element involved in light responsiveness
LOC_Os02g51010.1	G-box	CACGTC	1924	cis-acting regulatory element involved in light responsiveness
LOC_Os02g51010.1	G-Box	CACGTT	380	cis-acting regulatory element involved in light responsiveness
LOC_Os02g51010.1	G-Box	CACGTG	541	cis-acting regulatory element involved in light responsiveness
LOC_Os02g51010.1	G-Box	CACGTT	548	cis-acting regulatory element involved in light responsiveness
LOC_Os02g51010.1	G-Box	CACGTT	1119	cis-acting regulatory element involved in light responsiveness
LOC_Os02g51010.1	GC-motif	CCCCCG	486	enhancer-like element involved in anoxic specific inducibility
LOC_Os02g51010.1	I-box	gGATAAGGTG	166	part of a light responsive element
LOC_Os02g51010.1	LTR	CCGAAA	419	cis-acting element involved in low-temperature responsiveness
LOC_Os02g51010.1	MBS	CAACTG	1572	MYB binding site involved in drought-inducibility
LOC_Os02g51010.1	Myb	TAACTG	136
LOC_Os02g51010.1	Myb	TAACTG	890
LOC_Os02g51010.1	Myb	CAACTG	1572
LOC_Os02g51010.1	MYB	TAACCA	747
LOC_Os02g51010.1	MYB	CAACCA	905
LOC_Os02g51010.1	MYB	CAACCA	1171
LOC_Os02g51010.1	MYB	CAACCA	1582
LOC_Os02g51010.1	MYB-like sequence	TAACCA	747
LOC_Os02g51010.1	Myc	TCTCTTA	218
LOC_Os02g51010.1	Myc	TCTCTTA	1208
LOC_Os02g51010.1	MYC	CATGTG	13
LOC_Os02g51010.1	MYC	CATGTG	181
LOC_Os02g51010.1	MYC	CATGTG	296
LOC_Os02g51010.1	MYC	CATGTG	625
LOC_Os02g51010.1	MYC	CATGTG	743
LOC_Os02g51010.1	MYC	CATGTG	771
LOC_Os02g51010.1	MYC	CATGTG	822
LOC_Os02g51010.1	MYC	CATGTG	1279
LOC_Os02g51010.1	RY-element	CATGCATG	510	cis-acting regulatory element involved in seed-specific regulation
LOC_Os02g51010.1	RY-element	CATGCATG	1143	cis-acting regulatory element involved in seed-specific regulation
LOC_Os02g51010.1	RY-element	CATGCATG	1147	cis-acting regulatory element involved in seed-specific regulation
LOC_Os02g51010.1	RY-element	CATGCATG	1151	cis-acting regulatory element involved in seed-specific regulation
LOC_Os02g51010.1	TCCC-motif	TCTCCCT	608	part of a light responsive element
LOC_Os02g51010.1	TGACG-motif	TGACG	1183	cis-acting regulatory element involved in the MeJA-responsiveness
LOC_Os02g51010.1	TGACG-motif	TGACG	1643	cis-acting regulatory element involved in the MeJA-responsiveness
LOC_Os02g51010.1	TGACG-motif	TGACG	1993	cis-acting regulatory element involved in the MeJA-responsiveness
LOC_Os02g51010.1	W box	TTGACC	474
LOC_Os02g51010.1	WUN-motif	AAATTACT	224
LOC_Os02g51010.1	WUN-motif	TTATTACAT	619
LOC_Os03g10030.1	ABRE	ACGTG	1279	cis-acting element involved in the abscisic acid responsiveness
LOC_Os03g10030.1	ABRE	ACGTG	1348	cis-acting element involved in the abscisic acid responsiveness
LOC_Os03g10030.1	ARE	AAACCA	817	cis-acting regulatory element essential for the anaerobic induction
LOC_Os03g10030.1	CAT-box	GCCACT	1872	cis-acting regulatory element related to meristem expression
LOC_Os03g10030.1	CGTCA-motif	CGTCA	1198	cis-acting regulatory element involved in the MeJA-responsiveness
LOC_Os03g10030.1	CGTCA-motif	CGTCA	1277	cis-acting regulatory element involved in the MeJA-responsiveness
LOC_Os03g10030.1	CGTCA-motif	CGTCA	1346	cis-acting regulatory element involved in the MeJA-responsiveness
LOC_Os03g10030.1	ERE	ATTTTAAA	630
LOC_Os03g10030.1	GATA-motif	AAGATAAGATT	280	part of a light responsive element
LOC_Os03g10030.1	G-box	CACGTC	1278	cis-acting regulatory element involved in light responsiveness
LOC_Os03g10030.1	G-box	CACGTC	1347	cis-acting regulatory element involved in light responsiveness
LOC_Os03g10030.1	G-box	CACGAC	1923	cis-acting regulatory element involved in light responsiveness
LOC_Os03g10030.1	GT1-motif	GGTTAA	8	light responsive element
LOC_Os03g10030.1	L-box	ATCCCACCTAC	455	part of a light responsive element
LOC_Os03g10030.1	MRE	AACCTAA	484	MYB binding site involved in light responsiveness
LOC_Os03g10030.1	MYB	TAACCA	7
LOC_Os03g10030.1	MYB	CAACCA	1006
LOC_Os03g10030.1	MYB	CAACCA	1022
LOC_Os03g10030.1	MYB	CAACCA	1073
LOC_Os03g10030.1	MYB	TAACCA	1610
LOC_Os03g10030.1	MYB-like sequence	TAACCA	7
LOC_Os03g10030.1	MYB-like sequence	TAACCA	1610
LOC_Os03g10030.1	MYC	CATGTG	144
LOC_Os03g10030.1	MYC	CATTTG	319
LOC_Os03g10030.1	TCA-element	CCATCTTTTT	1164	cis-acting element involved in salicylic acid responsiveness
LOC_Os03g10030.1	TGACG-motif	TGACG	1198	cis-acting regulatory element involved in the MeJA-responsiveness
LOC_Os03g10030.1	TGACG-motif	TGACG	1277	cis-acting regulatory element involved in the MeJA-responsiveness
LOC_Os03g10030.1	TGACG-motif	TGACG	1346	cis-acting regulatory element involved in the MeJA-responsiveness
LOC_Os03g10030.1	W box	TTGACC	595
LOC_Os03g10030.1	W box	TTGACC	728
LOC_Os03g10870.1	ABRE	ACGTG	85	cis-acting element involved in the abscisic acid responsiveness
LOC_Os03g10870.1	ABRE	ACGTG	91	cis-acting element involved in the abscisic acid responsiveness
LOC_Os03g10870.1	ABRE	ACGTG	99	cis-acting element involved in the abscisic acid responsiveness
LOC_Os03g10870.1	ABRE	TACGGTC	229	cis-acting element involved in the abscisic acid responsiveness
LOC_Os03g10870.1	ABRE	ACGTG	434	cis-acting element involved in the abscisic acid responsiveness
LOC_Os03g10870.1	ABRE	ACGTG	1496	cis-acting element involved in the abscisic acid responsiveness
LOC_Os03g10870.1	ABRE	GCCGCGTGGC	1725	cis-acting element involved in the abscisic acid responsiveness
LOC_Os03g10870.1	ARE	AAACCA	478	cis-acting regulatory element essential for the anaerobic induction
LOC_Os03g10870.1	CAT-box	GCCACT	393	cis-acting regulatory element related to meristem expression
LOC_Os03g10870.1	CAT-box	GCCACT	1721	cis-acting regulatory element related to meristem expression
LOC_Os03g10870.1	G-Box	CACGTT	84	cis-acting regulatory element involved in light responsiveness
LOC_Os03g10870.1	G-Box	CACGTT	90	cis-acting regulatory element involved in light responsiveness
LOC_Os03g10870.1	G-Box	CACGTT	98	cis-acting regulatory element involved in light responsiveness
LOC_Os03g10870.1	G-Box	CACGTT	433	cis-acting regulatory element involved in light responsiveness
LOC_Os03g10870.1	G-box	TACGTG	1495	cis-acting regulatory element involved in light responsiveness
LOC_Os03g10870.1	GC-motif	CCCCCG	1736	enhancer-like element involved in anoxic specific inducibility
LOC_Os03g10870.1	GT1-motif	GGTTAA	1378	light responsive element
LOC_Os03g10870.1	GT1-motif	GGTTAA	1427	light responsive element
LOC_Os03g10870.1	GT1-motif	GGTTAAT	1587	light responsive element
LOC_Os03g10870.1	GT1-motif	GGTTAA	1588	light responsive element
LOC_Os03g10870.1	LTR	CCGAAA	1739	cis-acting element involved in low-temperature responsiveness
LOC_Os03g10870.1	MRE	AACCTAA	1375	MYB binding site involved in light responsiveness
LOC_Os03g10870.1	MYB	TAACCA	493
LOC_Os03g10870.1	MYB	CAACCA	1071
LOC_Os03g10870.1	MYB	TAACCA	1428
LOC_Os03g10870.1	MYB	TAACCA	1589
LOC_Os03g10870.1	MYB recognition site	CCGTTG	457
LOC_Os03g10870.1	MYB-like sequence	TAACCA	493
LOC_Os03g10870.1	MYB-like sequence	TAACCA	1428
LOC_Os03g10870.1	MYB-like sequence	TAACCA	1589
LOC_Os03g10870.1	MYC	CATGTG	296
LOC_Os03g10870.1	MYC	CATGTG	327
LOC_Os03g10870.1	MYC	CATGTG	528
LOC_Os03g10870.1	MYC	CATGTG	578
LOC_Os03g10870.1	MYC	CAATTG	716
LOC_Os03g10870.1	P-box	CCTTTTG	1769	gibberellin-responsive element
LOC_Os03g10870.1	TCCC-motif	TCTCCCT	1831	part of a light responsive element
LOC_Os03g10870.1	TC-rich repeats	GTTTTCTTAC	177	cis-acting element involved in defense and stress responsiveness
LOC_Os03g10870.1	TCT-motif	TCTTAC	671	part of a light responsive element
LOC_Os03g10870.1	W box	TTGACC	227
LOC_Os03g18680.1	ABRE	ACGTG	1030	cis-acting element involved in the abscisic acid responsiveness
LOC_Os03g18680.1	ABRE	ACGTG	1136	cis-acting element involved in the abscisic acid responsiveness
LOC_Os03g18680.1	ABRE	GACACGTGGC	1747	cis-acting element involved in the abscisic acid responsiveness
LOC_Os03g18680.1	ABRE	CACGTG	1749	cis-acting element involved in the abscisic acid responsiveness
LOC_Os03g18680.1	ABRE	ACGTG	1750	cis-acting element involved in the abscisic acid responsiveness
LOC_Os03g18680.1	ABRE	ACGTG	1801	cis-acting element involved in the abscisic acid responsiveness
LOC_Os03g18680.1	CAT-box	GCCACT	285	cis-acting regulatory element related to meristem expression
LOC_Os03g18680.1	CGTCA-motif	CGTCA	734	cis-acting regulatory element involved in the MeJA-responsiveness
LOC_Os03g18680.1	CGTCA-motif	CGTCA	1131	cis-acting regulatory element involved in the MeJA-responsiveness
LOC_Os03g18680.1	CGTCA-motif	CGTCA	1820	cis-acting regulatory element involved in the MeJA-responsiveness
LOC_Os03g18680.1	GATA-motif	GATAGGA	561	part of a light responsive element
LOC_Os03g18680.1	G-Box	CACGTG	1749	cis-acting regulatory element involved in light responsiveness
LOC_Os03g18680.1	G-Box	CACGTT	1801	cis-acting regulatory element involved in light responsiveness
LOC_Os03g18680.1	G-box	CACGAC	307	cis-acting regulatory element involved in light responsiveness
LOC_Os03g18680.1	G-box	CACGTC	1029	cis-acting regulatory element involved in light responsiveness
LOC_Os03g18680.1	G-box	CACGTC	1135	cis-acting regulatory element involved in light responsiveness
LOC_Os03g18680.1	G-box	GCCACGTGGA	1747	cis-acting regulatory element involved in light responsiveness
LOC_Os03g18680.1	G-box	CACGTG	1749	cis-acting regulatory element involved in light responsiveness
LOC_Os03g18680.1	GC-motif	CCCCCG	1779	enhancer-like element involved in anoxic specific inducibility
LOC_Os03g18680.1	GC-motif	CCCCCG	1955	enhancer-like element involved in anoxic specific inducibility
LOC_Os03g18680.1	GT1-motif	GGTTAA	167	light responsive element
LOC_Os03g18680.1	LTR	CCGAAA	752	cis-acting element involved in low-temperature responsiveness
LOC_Os03g18680.1	LTR	CCGAAA	1648	cis-acting element involved in low-temperature responsiveness
LOC_Os03g18680.1	MBS	CAACTG	728	MYB binding site involved in drought-inducibility
LOC_Os03g18680.1	MBS	CAACTG	858	MYB binding site involved in drought-inducibility
LOC_Os03g18680.1	MBSI	TTTTTACGGTTA	160	MYB binding site involved in flavonoid biosynthetic genes regulation
LOC_Os03g18680.1	Myb	CAACTG	728
LOC_Os03g18680.1	Myb	CAACTG	858
LOC_Os03g18680.1	Myb	TAACTG	894
LOC_Os03g18680.1	MYB	TAACCA	166
LOC_Os03g18680.1	MYB	CAACAG	843
LOC_Os03g18680.1	MYB	CAACCA	1731
LOC_Os03g18680.1	MYB recognition site	CCGTTG	1175
LOC_Os03g18680.1	Myb-binding site	CAACAG	843
LOC_Os03g18680.1	MYB-like sequence	TAACCA	166
LOC_Os03g18680.1	MYC	CATGTG	29
LOC_Os03g18680.1	MYC	CATTTG	997
LOC_Os03g18680.1	MYC	CATTTG	1393
LOC_Os03g18680.1	MYC	CATTTG	1421
LOC_Os03g18680.1	MYC	CAATTG	1549
LOC_Os03g18680.1	TC-rich repeats	ATTCTCTAAC	888	cis-acting element involved in defense and stress responsiveness
LOC_Os03g18680.1	TCT-motif	TCTTAC	1672	part of a light responsive element
LOC_Os03g18680.1	TGACG-motif	TGACG	734	cis-acting regulatory element involved in the MeJA-responsiveness
LOC_Os03g18680.1	TGACG-motif	TGACG	1131	cis-acting regulatory element involved in the MeJA-responsiveness
LOC_Os03g18680.1	TGACG-motif	TGACG	1820	cis-acting regulatory element involved in the MeJA-responsiveness
LOC_Os03g55870.1	ABRE	AACCCGG	1073	cis-acting element involved in the abscisic acid responsiveness
LOC_Os03g55870.1	ABRE	ACGTG	1510	cis-acting element involved in the abscisic acid responsiveness
LOC_Os03g55870.1	ABRE	ACGTG	1660	cis-acting element involved in the abscisic acid responsiveness
LOC_Os03g55870.1	ARE	AAACCA	382	cis-acting regulatory element essential for the anaerobic induction
LOC_Os03g55870.1	ARE	AAACCA	413	cis-acting regulatory element essential for the anaerobic induction
LOC_Os03g55870.1	ARE	AAACCA	698	cis-acting regulatory element essential for the anaerobic induction
LOC_Os03g55870.1	ARE	AAACCA	1277	cis-acting regulatory element essential for the anaerobic induction
LOC_Os03g55870.1	ARE	AAACCA	1365	cis-acting regulatory element essential for the anaerobic induction
LOC_Os03g55870.1	AuxRR-core	GGTCCAT	758	cis-acting regulatory element involved in auxin responsiveness
LOC_Os03g55870.1	CAT-box	GCCACT	1593	cis-acting regulatory element related to meristem expression
LOC_Os03g55870.1	CGTCA-motif	CGTCA	455	cis-acting regulatory element involved in the MeJA-responsiveness
LOC_Os03g55870.1	G-box	TACGTG	1509	cis-acting regulatory element involved in light responsiveness
LOC_Os03g55870.1	G-box	CACGAC	1538	cis-acting regulatory element involved in light responsiveness
LOC_Os03g55870.1	G-box	CACGTC	1659	cis-acting regulatory element involved in light responsiveness
LOC_Os03g55870.1	GC-motif	CCCCCG	1995	enhancer-like element involved in anoxic specific inducibility
LOC_Os03g55870.1	GCN4_motif	TGAGTCA	664	cis-regulatory element involved in endosperm expression
LOC_Os03g55870.1	I-box	gGATAAGGTG	1791	part of a light responsive element
LOC_Os03g55870.1	LTR	CCGAAA	565	cis-acting element involved in low-temperature responsiveness
LOC_Os03g55870.1	LTR	CCGAAA	1078	cis-acting element involved in low-temperature responsiveness
LOC_Os03g55870.1	MYB	TAACCA	791
LOC_Os03g55870.1	MYB	CAACAG	996
LOC_Os03g55870.1	MYB	CAACCA	1189
LOC_Os03g55870.1	MYB	CAACCA	1293
LOC_Os03g55870.1	MYB	TAACCA	1695
LOC_Os03g55870.1	MYB recognition site	CCGTTG	1894
LOC_Os03g55870.1	Myb-binding site	CAACAG	996
LOC_Os03g55870.1	MYB-like sequence	TAACCA	791
LOC_Os03g55870.1	MYB-like sequence	TAACCA	1695
LOC_Os03g55870.1	MYC	CAATTG	154
LOC_Os03g55870.1	MYC	CAATTG	361
LOC_Os03g55870.1	MYC	CATGTG	716
LOC_Os03g55870.1	MYC	CAATTG	937
LOC_Os03g55870.1	MYC	CAATTG	1408
LOC_Os03g55870.1	P-box	CCTTTTG	74	gibberellin-responsive element
LOC_Os03g55870.1	P-box	CCTTTTG	1621	gibberellin-responsive element
LOC_Os03g55870.1	TCA-element	CCATCTTTTT	1835	cis-acting element involved in salicylic acid responsiveness
LOC_Os03g55870.1	TGACG-motif	TGACG	455	cis-acting regulatory element involved in the MeJA-responsiveness
LOC_Os03g60250.1	ABRE	ACGTG	106	cis-acting element involved in the abscisic acid responsiveness
LOC_Os03g60250.1	ABRE	ACGTG	403	cis-acting element involved in the abscisic acid responsiveness
LOC_Os03g60250.1	ABRE	CACGTG	432	cis-acting element involved in the abscisic acid responsiveness
LOC_Os03g60250.1	ABRE	ACGTG	433	cis-acting element involved in the abscisic acid responsiveness
LOC_Os03g60250.1	ABRE	ACGTG	1536	cis-acting element involved in the abscisic acid responsiveness
LOC_Os03g60250.1	ABRE	CACGTG	1547	cis-acting element involved in the abscisic acid responsiveness
LOC_Os03g60250.1	ABRE	ACGTG	1548	cis-acting element involved in the abscisic acid responsiveness
LOC_Os03g60250.1	ABRE	ACGTG	1577	cis-acting element involved in the abscisic acid responsiveness
LOC_Os03g60250.1	ABRE	ACGTG	1588	cis-acting element involved in the abscisic acid responsiveness
LOC_Os03g60250.1	ABRE	CACGTG	1781	cis-acting element involved in the abscisic acid responsiveness
LOC_Os03g60250.1	ABRE	ACGTG	1782	cis-acting element involved in the abscisic acid responsiveness
LOC_Os03g60250.1	ABRE	TACGGTC	1892	cis-acting element involved in the abscisic acid responsiveness
LOC_Os03g60250.1	ARE	AAACCA	366	cis-acting regulatory element essential for the anaerobic induction
LOC_Os03g60250.1	ARE	AAACCA	447	cis-acting regulatory element essential for the anaerobic induction
LOC_Os03g60250.1	ARE	AAACCA	1637	cis-acting regulatory element essential for the anaerobic induction
LOC_Os03g60250.1	AuxRR-core	GGTCCAT	185	cis-acting regulatory element involved in auxin responsiveness
LOC_Os03g60250.1	AuxRR-core	GGTCCAT	1889	cis-acting regulatory element involved in auxin responsiveness
LOC_Os03g60250.1	CAT-box	GCCACT	643	cis-acting regulatory element related to meristem expression
LOC_Os03g60250.1	CGTCA-motif	CGTCA	104	cis-acting regulatory element involved in the MeJA-responsiveness
LOC_Os03g60250.1	CGTCA-motif	CGTCA	401	cis-acting regulatory element involved in the MeJA-responsiveness
LOC_Os03g60250.1	CGTCA-motif	CGTCA	752	cis-acting regulatory element involved in the MeJA-responsiveness
LOC_Os03g60250.1	CGTCA-motif	CGTCA	1324	cis-acting regulatory element involved in the MeJA-responsiveness
LOC_Os03g60250.1	CGTCA-motif	CGTCA	1365	cis-acting regulatory element involved in the MeJA-responsiveness
LOC_Os03g60250.1	CGTCA-motif	CGTCA	1538	cis-acting regulatory element involved in the MeJA-responsiveness
LOC_Os03g60250.1	CGTCA-motif	CGTCA	1579	cis-acting regulatory element involved in the MeJA-responsiveness
LOC_Os03g60250.1	CGTCA-motif	CGTCA	1956	cis-acting regulatory element involved in the MeJA-responsiveness
LOC_Os03g60250.1	ERE	ATTTTAAA	165
LOC_Os03g60250.1	GATA-motif	AAGGATAAGG	525	part of a light responsive element
LOC_Os03g60250.1	GATA-motif	GATAGGA	1661	part of a light responsive element
LOC_Os03g60250.1	G-Box	CACGTG	432	cis-acting regulatory element involved in light responsiveness
LOC_Os03g60250.1	G-Box	TCCACATGGCA	1443	cis-acting regulatory element involved in light responsiveness
LOC_Os03g60250.1	G-Box	CACGTG	1547	cis-acting regulatory element involved in light responsiveness
LOC_Os03g60250.1	G-Box	CACGTT	1588	cis-acting regulatory element involved in light responsiveness
LOC_Os03g60250.1	G-Box	CACGTG	1781	cis-acting regulatory element involved in light responsiveness
LOC_Os03g60250.1	G-box	CACGTC	105	cis-acting regulatory element involved in light responsiveness
LOC_Os03g60250.1	G-box	CAGACGTGGCA	400	cis-acting regulatory element involved in light responsiveness
LOC_Os03g60250.1	G-box	CACGTC	402	cis-acting regulatory element involved in light responsiveness
LOC_Os03g60250.1	G-box	GCCACGTGGA	430	cis-acting regulatory element involved in light responsiveness
LOC_Os03g60250.1	G-box	CACGTG	432	cis-acting regulatory element involved in light responsiveness
LOC_Os03g60250.1	G-box	CACGAC	1167	cis-acting regulatory element involved in light responsiveness
LOC_Os03g60250.1	G-box	CAGACGTGGCA	1533	cis-acting regulatory element involved in light responsiveness
LOC_Os03g60250.1	G-box	CACGTC	1536	cis-acting regulatory element involved in light responsiveness
LOC_Os03g60250.1	G-box	GCCACGTGGA	1545	cis-acting regulatory element involved in light responsiveness
LOC_Os03g60250.1	G-box	CACGTG	1547	cis-acting regulatory element involved in light responsiveness
LOC_Os03g60250.1	G-box	CAGACGTGGCA	1574	cis-acting regulatory element involved in light responsiveness
LOC_Os03g60250.1	G-box	CACGTC	1577	cis-acting regulatory element involved in light responsiveness
LOC_Os03g60250.1	G-box	CACGTG	1781	cis-acting regulatory element involved in light responsiveness
LOC_Os03g60250.1	GC-motif	CCCCCG	625	enhancer-like element involved in anoxic specific inducibility
LOC_Os03g60250.1	GC-motif	CCCCCG	1204	enhancer-like element involved in anoxic specific inducibility
LOC_Os03g60250.1	GT1-motif	GGTTAA	1677	light responsive element
LOC_Os03g60250.1	I-box	TAGATAACC	1755	part of a light responsive element
LOC_Os03g60250.1	LTR	CCGAAA	1672	cis-acting element involved in low-temperature responsiveness
LOC_Os03g60250.1	MBS	CAACTG	1464	MYB binding site involved in drought-inducibility
LOC_Os03g60250.1	Myb	CAACTG	1464
LOC_Os03g60250.1	MYB	CAACCA	100
LOC_Os03g60250.1	MYB recognition site	CCGTTG	811
LOC_Os03g60250.1	MYB recognition site	CCGTTG	1008
LOC_Os03g60250.1	MYC	CATGTG	515
LOC_Os03g60250.1	MYC	CATGTG	1025
LOC_Os03g60250.1	MYC	CATGTG	1279
LOC_Os03g60250.1	MYC	CATGTG	1446
LOC_Os03g60250.1	MYC	CATGTG	1457
LOC_Os03g60250.1	TCCC-motif	TCTCCCT	558	part of a light responsive element
LOC_Os03g60250.1	TCCC-motif	TCTCCCT	1413	part of a light responsive element
LOC_Os03g60250.1	TGACG-motif	TGACG	104	cis-acting regulatory element involved in the MeJA-responsiveness
LOC_Os03g60250.1	TGACG-motif	TGACG	401	cis-acting regulatory element involved in the MeJA-responsiveness
LOC_Os03g60250.1	TGACG-motif	TGACG	752	cis-acting regulatory element involved in the MeJA-responsiveness
LOC_Os03g60250.1	TGACG-motif	TGACG	1324	cis-acting regulatory element involved in the MeJA-responsiveness
LOC_Os03g60250.1	TGACG-motif	TGACG	1365	cis-acting regulatory element involved in the MeJA-responsiveness
LOC_Os03g60250.1	TGACG-motif	TGACG	1538	cis-acting regulatory element involved in the MeJA-responsiveness
LOC_Os03g60250.1	TGACG-motif	TGACG	1579	cis-acting regulatory element involved in the MeJA-responsiveness
LOC_Os03g60250.1	TGACG-motif	TGACG	1956	cis-acting regulatory element involved in the MeJA-responsiveness
LOC_Os03g60250.1	TGA-element	AACGAC	346	auxin-responsive element
LOC_Os03g60250.1	W box	TTGACC	414
LOC_Os03g60250.1	W box	TTGACC	1565
LOC_Os04g21320.1	ABRE	ACGTG	738	cis-acting element involved in the abscisic acid responsiveness
LOC_Os04g21320.1	ABRE	ACGTG	923	cis-acting element involved in the abscisic acid responsiveness
LOC_Os04g21320.1	ABRE	GCAACGTGTC	1664	cis-acting element involved in the abscisic acid responsiveness
LOC_Os04g21320.1	ABRE	ACGTG	1667	cis-acting element involved in the abscisic acid responsiveness
LOC_Os04g21320.1	ARE	AAACCA	1199	cis-acting regulatory element essential for the anaerobic induction
LOC_Os04g21320.1	CGTCA-motif	CGTCA	766	cis-acting regulatory element involved in the MeJA-responsiveness
LOC_Os04g21320.1	GA-motif	ATAGATAA	572	part of a light responsive element
LOC_Os04g21320.1	GA-motif	ATAGATAA	955	part of a light responsive element
LOC_Os04g21320.1	GATA-motif	GATAGGG	1382	part of a light responsive element
LOC_Os04g21320.1	G-Box	CACGTT	737	cis-acting regulatory element involved in light responsiveness
LOC_Os04g21320.1	G-Box	CACGTT	922	cis-acting regulatory element involved in light responsiveness
LOC_Os04g21320.1	G-Box	CACGTT	1666	cis-acting regulatory element involved in light responsiveness
LOC_Os04g21320.1	G-box	CACGAC	1797	cis-acting regulatory element involved in light responsiveness
LOC_Os04g21320.1	I-box	cCATATCCAAT	428	part of a light responsive element
LOC_Os04g21320.1	MYB	CAACCA	1858
LOC_Os04g21320.1	MYC	CATGTG	390
LOC_Os04g21320.1	MYC	CAATTG	928
LOC_Os04g21320.1	MYC	CATGTG	1249
LOC_Os04g21320.1	MYC	CAATTG	1270
LOC_Os04g21320.1	MYC	CATTTG	1431
LOC_Os04g21320.1	MYC	CAATTG	1741
LOC_Os04g21320.1	Myc	TCTCTTA	1364
LOC_Os04g21320.1	P-box	CCTTTTG	1523	gibberellin-responsive element
LOC_Os04g21320.1	TCT-motif	TCTTAC	831	part of a light responsive element
LOC_Os04g21320.1	TCT-motif	TCTTAC	1548	part of a light responsive element
LOC_Os04g21320.1	TGACG-motif	TGACG	766	cis-acting regulatory element involved in the MeJA-responsiveness
LOC_Os04g21320.1	WUN-motif	AAATTTCTT	309
LOC_Os04g38690.1	ABRE	CGTACGTGCA	562	cis-acting element involved in the abscisic acid responsiveness
LOC_Os04g38690.1	ABRE	CACGTG	1001	cis-acting element involved in the abscisic acid responsiveness
LOC_Os04g38690.1	ABRE	ACGTG	1002	cis-acting element involved in the abscisic acid responsiveness
LOC_Os04g38690.1	ABRE	GACACGTACGT	1990	cis-acting element involved in the abscisic acid responsiveness
LOC_Os04g38690.1	ABRE	CGCACGTGTC	1991	cis-acting element involved in the abscisic acid responsiveness
LOC_Os04g38690.1	ABRE	TACGTGTC	1993	cis-acting element involved in the abscisic acid responsiveness
LOC_Os04g38690.1	ABRE	ACGTG	1994	cis-acting element involved in the abscisic acid responsiveness
LOC_Os04g38690.1	ARE	AAACCA	442	cis-acting regulatory element essential for the anaerobic induction
LOC_Os04g38690.1	ARE	AAACCA	1414	cis-acting regulatory element essential for the anaerobic induction
LOC_Os04g38690.1	ARE	AAACCA	1777	cis-acting regulatory element essential for the anaerobic induction
LOC_Os04g38690.1	AuxRR-core	GGTCCAT	626	cis-acting regulatory element involved in auxin responsiveness
LOC_Os04g38690.1	AuxRR-core	GGTCCAT	1206	cis-acting regulatory element involved in auxin responsiveness
LOC_Os04g38690.1	CAT-box	GCCACT	354	cis-acting regulatory element related to meristem expression
LOC_Os04g38690.1	CGTCA-motif	CGTCA	494	cis-acting regulatory element involved in the MeJA-responsiveness
LOC_Os04g38690.1	CGTCA-motif	CGTCA	579	cis-acting regulatory element involved in the MeJA-responsiveness
LOC_Os04g38690.1	CGTCA-motif	CGTCA	854	cis-acting regulatory element involved in the MeJA-responsiveness
LOC_Os04g38690.1	CGTCA-motif	CGTCA	1124	cis-acting regulatory element involved in the MeJA-responsiveness
LOC_Os04g38690.1	G-Box	CACGTG	1001	cis-acting regulatory element involved in light responsiveness
LOC_Os04g38690.1	G-box	CACGTG	1001	cis-acting regulatory element involved in light responsiveness
LOC_Os04g38690.1	G-box	TACGTG	1993	cis-acting regulatory element involved in light responsiveness
LOC_Os04g38690.1	GT1-motif	GGTTAA	996	light responsive element
LOC_Os04g38690.1	GT1-motif	GGTTAA	1270	light responsive element
LOC_Os04g38690.1	motif I	gGTACGTGGCG	1619	cis-acting regulatory element root specific
LOC_Os04g38690.1	MYB	CAACCA	271
LOC_Os04g38690.1	MYB	TAACCA	997
LOC_Os04g38690.1	MYB	CAACCA	1671
LOC_Os04g38690.1	MYB	CAACCA	1910
LOC_Os04g38690.1	MYB recognition site	CCGTTG	759
LOC_Os04g38690.1	MYB-like sequence	TAACCA	997
LOC_Os04g38690.1	MYC	CAATTG	250
LOC_Os04g38690.1	MYC	CATTTG	857
LOC_Os04g38690.1	MYC	CATTTG	1321
LOC_Os04g38690.1	MYC	CATGTG	1359
LOC_Os04g38690.1	MYC	CATGTG	1830
LOC_Os04g38690.1	TC-rich repeats	GTTTTCTTAC	1779	cis-acting element involved in defense and stress responsiveness
LOC_Os04g38690.1	TCT-motif	TCTTAC	1652	part of a light responsive element
LOC_Os04g38690.1	TGACG-motif	TGACG	494	cis-acting regulatory element involved in the MeJA-responsiveness
LOC_Os04g38690.1	TGACG-motif	TGACG	579	cis-acting regulatory element involved in the MeJA-responsiveness
LOC_Os04g38690.1	TGACG-motif	TGACG	854	cis-acting regulatory element involved in the MeJA-responsiveness
LOC_Os04g38690.1	TGACG-motif	TGACG	1124	cis-acting regulatory element involved in the MeJA-responsiveness
LOC_Os04g38690.1	TGA-element	AACGAC	833	auxin-responsive element
LOC_Os04g38690.1	W box	TTGACC	756
LOC_Os04g38690.1	W box	TTGACC	1034
LOC_Os04g38690.1	W box	TTGACC	1758
LOC_Os04g58760.1	ABRE	CGTACGTGCA	704	cis-acting element involved in the abscisic acid responsiveness
LOC_Os04g58760.1	ABRE	CACGTG	706	cis-acting element involved in the abscisic acid responsiveness
LOC_Os04g58760.1	ABRE	ACGTG	707	cis-acting element involved in the abscisic acid responsiveness
LOC_Os04g58760.1	ABRE	ACGTG	1467	cis-acting element involved in the abscisic acid responsiveness
LOC_Os04g58760.1	ABRE	CGTACGTGCA	1619	cis-acting element involved in the abscisic acid responsiveness
LOC_Os04g58760.1	ARE	AAACCA	1012	cis-acting regulatory element essential for the anaerobic induction
LOC_Os04g58760.1	ARE	AAACCA	1940	cis-acting regulatory element essential for the anaerobic induction
LOC_Os04g58760.1	CAT-box	GCCACT	1717	cis-acting regulatory element related to meristem expression
LOC_Os04g58760.1	CGTCA-motif	CGTCA	595	cis-acting regulatory element involved in the MeJA-responsiveness
LOC_Os04g58760.1	CGTCA-motif	CGTCA	1222	cis-acting regulatory element involved in the MeJA-responsiveness
LOC_Os04g58760.1	CGTCA-motif	CGTCA	1465	cis-acting regulatory element involved in the MeJA-responsiveness
LOC_Os04g58760.1	GARE-motif	TCTGTTG	349	gibberellin-responsive element
LOC_Os04g58760.1	GARE-motif	TCTGTTG	1736	gibberellin-responsive element
LOC_Os04g58760.1	G-box	CACGTG	706	cis-acting regulatory element involved in light responsiveness
LOC_Os04g58760.1	G-box	CACGAC	825	cis-acting regulatory element involved in light responsiveness
LOC_Os04g58760.1	G-box	CACGTC	1466	cis-acting regulatory element involved in light responsiveness
LOC_Os04g58760.1	G-Box	CACGTG	706	cis-acting regulatory element involved in light responsiveness
LOC_Os04g58760.1	GC-motif	CCCCCG	1138	enhancer-like element involved in anoxic specific inducibility
LOC_Os04g58760.1	GT1-motif	GGTTAAT	308	light responsive element
LOC_Os04g58760.1	GT1-motif	GGTTAA	687	light responsive element
LOC_Os04g58760.1	I-box	cCATATCCAAT	635	part of a light responsive element
LOC_Os04g58760.1	LTR	CCGAAA	1662	cis-acting element involved in low-temperature responsiveness
LOC_Os04g58760.1	MBS	CAACTG	41	MYB binding site involved in drought-inducibility
LOC_Os04g58760.1	MBS	CAACTG	1769	MYB binding site involved in drought-inducibility
LOC_Os04g58760.1	MYB	CAACCA	117
LOC_Os04g58760.1	MYB	CAACAG	350
LOC_Os04g58760.1	MYB	CAACAG	652
LOC_Os04g58760.1	MYB	CAACAG	1737
LOC_Os04g58760.1	MYB	CAACCA	1776
LOC_Os04g58760.1	Myb	CAACTG	41
LOC_Os04g58760.1	Myb	CAACTG	1769
LOC_Os04g58760.1	Myb-binding site	CAACAG	350
LOC_Os04g58760.1	Myb-binding site	CAACAG	652
LOC_Os04g58760.1	Myb-binding site	CAACAG	1737
LOC_Os04g58760.1	MYC	CATTTG	407
LOC_Os04g58760.1	MYC	CAATTG	529
LOC_Os04g58760.1	MYC	CATTTG	660
LOC_Os04g58760.1	MYC	CATTTG	1110
LOC_Os04g58760.1	P-box	CCTTTTG	914	gibberellin-responsive element
LOC_Os04g58760.1	TCA-element	CCATCTTTTT	577	cis-acting element involved in salicylic acid responsiveness
LOC_Os04g58760.1	TCT-motif	TCTTAC	1256	part of a light responsive element
LOC_Os04g58760.1	TGACG-motif	TGACG	595	cis-acting regulatory element involved in the MeJA-responsiveness
LOC_Os04g58760.1	TGACG-motif	TGACG	1222	cis-acting regulatory element involved in the MeJA-responsiveness
LOC_Os04g58760.1	TGACG-motif	TGACG	1465	cis-acting regulatory element involved in the MeJA-responsiveness
[truncated: 812 more rows]
