# Supplementary material for: Comparative Analysis of Casparian Strip Membrane Domain Protein Family in Oryza sativa (L.) and Arabidopsis thaliana (L.)
Source: Int J Mol Sci. 2024 Sep 12;25(18):9858. doi: 10.3390/ijms25189858 (PMC11431883; doi:10.3390/ijms25189858)
Supplement: Supplementary file 1 [file ijms-25-09858-s001.zip › Supplemental Table 5.xlsx]

## Sheet: Supplemental Table 5
Supplemental Table5. The tissue expression patterns of CASPs genes in rice and Arabidopsis
Gene ID	Gene Name	root	Stem	panicle before flowering	panicle after flowering	flag leaf		Gene ID	Gene Name	root	cotyledon	leaf blade	leaf midrib	leaf petiole	inflorescence
LOC_OS01G13560	OsCASP_like1	4.73877	0.82103	0	0	1.26303		AT1G03700.1	AtCASP_like1	3.62059	0	0	0	0.180572	2.80735
LOC_OS01G26120	OsCASP_like2	2.18587	5.83794	3.62644	3.58496	5.80305		AT1G14160.1	AtCASP6	4.8125	0	0	0	0	0
LOC_OS01G45360	OsCASP_like3	3.52982	5.11963	2.71149	2.80735	5.74775		AT1G17200.1	AtCASP_like2	2.32193	6.43879	5.96347	5.32193	5.21852	6.40684
LOC_OS01G47200	OsCASP_like4	3.926	3.02385	4.18587	4.46923	1.39689		AT1G49405.1	AtCASP_like3	0.975752	0.263034	0.263034	0.963474	1.86129	1.7866
LOC_OS01G52610	OsCASP_like5	6.01681	5.32313	1.58496	2.51096	4.88264		AT1G79780.1	AtCASP_like4	2.27302	0.536053	1.45066	1.53605	1.70782	4.20945
LOC_OS01G62850	OsCASP_like6	5.28355	4.06178	3.94953	2.81762	3.45066		AT2G27370.1	AtCASP3	5.16993	0	0	0	0	0
LOC_OS02G04180	OsCASP_like7	4.16993	5.10573	4.96809	4.87283	5.26928		AT2G28370.1	AtCASP_like5	5.73877	5.30012	5.56377	5.55152	5.61765	5.42122
LOC_OS02G08110	OsCASP_like8	1.70044	2.6009	4.30012	3.48543	4.70598		AT2G35760.1	AtCASP_like6	3.91329	3.73335	3.73335	3.99095	3.67807	3.03562
LOC_OS02G12760	OsCASP_like9	5.05961	5.66107	4.97039	5.05528	5.93074		AT2G36100.1	AtCASP1	6.54174	0	0.847997	0	0	0
LOC_OS02G36845	OsCASP6	2.72247	0.552541	0	0.432959	0.0931094		AT2G36330.1	AtCASP_like7	4.48757	3.83794	4.12378	4.94486	4.90849	3.91648
LOC_OS02G51010	OsCASP4	0	0	0	0	0		AT2G37200.1	AtCASP_like8	4.55459	4.64674	5.09592	5.36982	5.56377	4.72792
LOC_OS03G10030	OsCASP_like10	3.39232	5.39803	5.48864	5.98641	5.77786		AT2G38480.1	AtCASP_like9	3.8679	4.12516	3.31711	3.62644	3.70044	3.14568
LOC_OS03G10870	OsCASP_like11	3.94486	3.96655	3.9542	2.67807	3.71882		AT2G39518.1	AtCASP_like10	4.88264	1.10434	0.222392	0	2.51096	0
LOC_OS03G18680	OsCASP_like12	4.90448	5.45834	4.71973	5.47897	5.33509		AT2G39530.1	AtCASP_like11	5.754	0	0	0	0.137504	0
LOC_OS03G55870	OsCASP_like13	3.0268	4.32193	4.26303	4.848	3.74416		AT3G06390.1	AtCASP_like12	4.73516	0.263034	0.450661	0.263034	1.95109	0.632268
LOC_OS03G60250	OsCASP_like14	3.66676	1.24286	0.378512	0.137504	1.848		AT3G11550.1	AtCASP2	5.60288	0.201634	0.0931094	0	0	0.722466
LOC_OS04G21320	OsCASP_like15	1.20163	4.36691	6.83415	6.34074	5.60486		AT3G14380.1	AtCASP_like13	0	0.321928	0.0931094	0.201634	0	0.536053
LOC_OS04G38690	OsCASP5	3.62059	0	0	0	0.137504		AT3G16300.1	AtCASP_like14	2.96347	0	0	0	0	3.36457
LOC_OS04G58760	OsCASP1	6.20653	0	0	0	0		AT3G23200.1	AtCASP_like15	4.45943	3.45943	3.24286	3.62059	3.61667	2.01792
LOC_OS05G15630	OsCASP_like16	6.4187	0.678072	0.485427	2.54844	0.584963		AT3G50810.1	AtCASP_like16	4.40826	3.23266	3.93231	4.30743	4.3762	2.926
LOC_OS05G27790	OsCASP_like17	4.56682	4.33628	5.15381	4.22882	4.09592		AT3G53850.1	AtCASP_like17	4.61471	5.12102	5.18587	4.40259	4.1592	5.26866
LOC_OS05G38250	OsCASP_like18	4.71149	3.36457	4.79181	4.22497	2.1375		AT3G55390.1	AtCASP_like18	3.77961	4.0917	3.94486	3.90207	3.96347	4.15381
LOC_OS06G12500	OsCASP3	3.18587	2.03562	5.98071	2.87774	1.90046		AT4G03540.1	AtCASP_like19	3.20685	0	0	0	1.28293	0
LOC_OS06G44610	OsCASP_like19	0.847997	4.09311	5.56834	5.48864	4.25046		AT4G11655.1	AtCASP_like20	3.5025	0	0	0	1.55254	0.0703893
LOC_OS07G26110	OsCASP_like20	7.48261	3.36923	0.378512	3.04439	1.07039		AT4G15610.1	AtCASP_like21	5.43518	2.05311	2.45943	3.24793	5.07039	0
LOC_OS07G49200	OsCASP_like21	2.9542	2.16993	1.3505	1.16993	0.874469		AT4G15620.1	AtCASP_like22	0.378512	6.67313	5.40939	4.21335	4.58095	5.3505
LOC_OS08G01160	OsCASP2	4.36807	2.21205	0.925999	0.536053	3.58896		AT4G15630.1	AtCASP_like23	2.19114	5.95303	5.55663	5.36982	5.46162	4.59991
LOC_OS08G42430	OsCASP_like22	0.678072	3.15381	0.536053	0.321928	3.69674		AT4G16442.1	AtCASP_like24	4.55049	4.46923	4.90207	4.38543	4.16457	5.58346
LOC_OS09G07480	OsCASP_like23	3.6893	2.29278	3.27053	3.49185	1.5025		AT4G20390.1	AtCASP_like25	5.38428	0.536053	1.07039	0.765535	2.20163	1.10434
LOC_OS10G20250	OsCASP_like24	4.9331	5.21981	4.7252	4.50144	5.1592		AT4G25040.1	AtCASP_like26	0	0	0	0	0.552541	0
LOC_OS11G34730	OsCASP_like25	0	0	0	0	0		AT4G25830.1	AtCASP_like27	1.63227	5.04002	4.09873	3.87774	3.71882	5.30195
LOC_OS11G42940	OsCASP_like26	5.43296	0.0931094	0	0	0		AT4G37235.1	AtCASP_like28	3.64386	0	0	0.201634	0.180572	1.07039
LOC_OS11G42950	OsCASP_like27	3.69488	0.874469	0	0	0.0931094		AT5G02060.1	AtCASP_like29	3.33628	2.73335	3.16993	3.21723	2.7866	3.22497
LOC_OS11G42960	OsCASP_like28	7.07361	0.302563	0.137504	0.201634	0.263034		AT5G06200.1	AtCASP4	5.0268	0.201634	0.647698	0.432959	0.584963	0
LOC_OS11G42970	OsCASP_like29	2.96347	5	0	0.632268	4.16189		AT5G15290.1	AtCASP5	3.67807	0	0	0	0	0
LOC_OS12G32970	OsCASP_like30	1.56071	3.49399	0.432959	1.29278	0.647698		AT5G40300.1	AtCASP_like30	4.87611	4.17792	4.59096	4.8125	4.66676	4.69209
LOC_OS12G35180	OsCASP_like31	0.263034	0.0931094	0.137504	0	0		AT5G44550.1	AtCASP_like31	5.93625	3.93074	2.23266	2.10434	2.70044	0.201634
LOC_OS12G35230	OsCASP_like32	0.263034	0	0	0	0		AT5G54980.1	AtCASP_like32	4.39689	4.63227	4.50038	4.45286	4.11825	5.39917
LOC_OS12G35260	OsCASP_like33	1.65535	0.519374	0.201634	0.321928	0		AT5G62820.1	AtCASP_like33	3.74775	2.30743	2.49399	3.22497	2.90046	2.76553
LOC_OS12G38100	OsCASP_like34	0	4.74237	1.53605	3.21723	0
LOC_OS12G41690	OsCASP_like35	3.88753	1.18057	0.201634	0.137504	0.736966
