# Supplementary material for: Comparative Analysis of Casparian Strip Membrane Domain Protein Family in Oryza sativa (L.) and Arabidopsis thaliana (L.)
Source: Int J Mol Sci. 2024 Sep 12;25(18):9858. doi: 10.3390/ijms25189858 (PMC11431883; doi:10.3390/ijms25189858)
Supplement: Supplementary file 1 [file ijms-25-09858-s001.zip › Supplemental Table 6.xlsx]

## Sheet: Supplemental Table 6
Supplemental Table6. The expression patterns of CASPs genes in Arabidopsis root cells
Gene ID	Gene Name	epidermis	cortex	endodermis	stele	root cap cells
AT1G03700.1	AtCASP_like1	0	0	1.88753	0	0.263034
AT1G14160.1	AtCASP6	0.263034	0	1.88753	0	0
AT1G17200.1	AtCASP_like2	4.32193	2.48543	3.64962	2.07039	4.67243
AT1G49405.1	AtCASP_like3	2.37851	1.53605	1.80735	2.16993	3.15381
AT1G79780.1	AtCASP_like4	2.848	1.848	2.53605	2.98185	2.26303
AT2G27370.1	AtCASP3	3.41954	2.848	5.9472	1.20163	2.74416
AT2G28370.1	AtCASP_like5	5.61471	5.96116	5.81121	5.70044	5.32912
AT2G35760.1	AtCASP_like6	1.1375	2.03562	3.06178	4.36457	1.58496
AT2G36100.1	AtCASP1	4.65535	3.99095	6.42794	2.67807	3.75489
AT2G36330.1	AtCASP_like7	4.1127	3.9542	4.40259	3.88753	3.71149
AT2G37200.1	AtCASP_like8	3.21723	3.40599	4.1127	4.16993	4.73335
AT2G38480.1	AtCASP_like9	5.3505	4.16189	4.47249	4.16993	4.18587
AT2G39518.1	AtCASP_like10	4.73877	0.378512	1.07039	0.584963	1.88753
AT2G39530.1	AtCASP_like11	5.926	2.07039	2.53605	2.1375	2.65535
AT3G06390.1	AtCASP_like12	2.51096	0.584963	2.59694	0.765535	1
AT3G11550.1	AtCASP2	3.85798	3.21723	6.14873	1.926	3.23266
AT3G14380.1	AtCASP_like13	0	0	0.807355	0	0
AT3G16300.1	AtCASP_like14	3.7866	2.74416	4.76818	4.64962	3.99095
AT3G23200.1	AtCASP_like15	3.33628	3.74416	4.20945	3.54844	3.64386
AT3G50810.1	AtCASP_like16	3.99095	2	3.87774	0.678072	3.01792
AT3G53850.1	AtCASP_like17	4.1127	4.98641	4.91169	4.94486	4.30012
AT3G55390.1	AtCASP_like18	2.56071	2.7866	4.59694	3.27798	3.29278
AT4G03540.1	AtCASP_like19	0	0	1.1375	0	0
AT4G11655.1	AtCASP_like20	1	0.847997	0.0703893	0.137504	1.32193
AT4G15610.1	AtCASP_like21	6.07682	4.72792	4.20945	2.1375	3.93546
AT4G15620.1	AtCASP_like22	0.678072	0	0	0	0
AT4G15630.1	AtCASP_like23	1.63227	0.925999	0.536053	0	0.137504
AT4G16442.1	AtCASP_like24	4.71699	4.10434	4.9542	4.22497	4.64386
AT4G20390.1	AtCASP_like25	4.55459	2.8679	3.42626	2.8679	4.70598
AT4G25040.1	AtCASP_like26	0.485427	0	0.321928	0	0
AT4G25830.1	AtCASP_like27	4.64386	3.8679	2.52356	0.485427	0.678072
AT4G37235.1	AtCASP_like28	1.20163	3.03562	3.73877	2.56071	1.20163
AT5G02060.1	AtCASP_like29	2.60881	2.37851	2.93546	3.53605	4.15381
AT5G06200.1	AtCASP4	3.16993	2.76553	6.0864	1.926	2.76553
AT5G15290.1	AtCASP5	3.37851	3.16993	6.31107	1.926	3.01792
AT5G40300.1	AtCASP_like30	4.74416	5.12928	5.0045	5.1375	5.04439
AT5G44550.1	AtCASP_like31	0	0.137504	1.48543	0	0
AT5G54980.1	AtCASP_like32	2.07039	3.96347	4.47897	2.67807	3.49825
AT5G62820.1	AtCASP_like33	1.26303	2.16993	3.58496	1.848	2.48543
