# Supplementary material for: Comparative Analysis of Casparian Strip Membrane Domain Protein Family in Oryza sativa (L.) and Arabidopsis thaliana (L.)
Source: Int J Mol Sci. 2024 Sep 12;25(18):9858. doi: 10.3390/ijms25189858 (PMC11431883; doi:10.3390/ijms25189858)
Supplement: Supplementary file 1 [file ijms-25-09858-s001.zip › Supplemental Table 7.xlsx]

## Sheet: Supplemental Table 7
Supplemental Table 7. The expression patterns of CASPs genes in rice of abiotic stresses
Gene ID	Gene Name	1 h cold	3 h cold	6 h cold	12 h cold	1 h Osmotic	3 h Osmotic	6 h Osmotic	12 h Osmotic	1 h Drought	3 h Drought	6 h Drought	12 h Drought	1 h Flood	3 h Flood	6 h Flood	12 h Flood
LOC_Os01G13560	OsCASP_like1	0.131387	0.120438	0.120438	0.104797	0.608446	0.858707	0.800834	0.758603	0.742424	0.955923	0.426997	0.373278	2.03024	1.63764	2.00991	1.69864
LOC_Os01G26120	OsCASP_like2	3.79412	1.14706	1.58824	2.29412	1.23529	3.83824	2.20588	2.02941	0.315789	0.947368	0.763158	0.921053	0.838235	1.01471	0.838235	0.485294
LOC_Os01G45360	OsCASP_like3	2.06452	1.66935	1.33871	1.32258	1.17742	3.41129	4.46774	4.91935	1.47887	1.11972	1.39437	2.3169	1.37097	1.41129	1.27419	1.18548
LOC_Os01G47200	OsCASP_like4	1.41837	1.17857	0.979592	0.903061	0.642857	0.255102	0.469388	0.484694	1.24424	0.907834	0.917051	0.861751	0.928571	1	0.959184	1.0102
LOC_Os01G52610	OsCASP_like5	0.913793	0.67931	0.737931	0.510345	1.06552	0.465517	0.468966	0.258621	0.981283	0.55615	0.561497	0.585561	1.02069	1.78966	1.77931	0.555172
LOC_Os01G62850	OsCASP_like6	1.36675	1.24873	1.64277	1.52475	1.35723	1.32868	1.24112	1.32678	1.25365	1.19708	1.71168	1.78102	1.21447	0.83566	0.666244	0.49302
LOC_Os02G04180	OsCASP_like7	1.32639	1.09259	1.19907	1.33565	0.407407	0.608796	0.837963	0.849537	1.04961	1	0.691906	0.70235	0.914352	1.06944	0.780093	0.743056
LOC_Os02G08110	OsCASP_like8	0.236842	0	0.473684	0	0.763158	0	0	0	0.282609	0.586957	0	0	0	0	0.289474	0.763158
LOC_Os02G12760	OsCASP_like9	1.3596	1.15877	0.833531	0.764218	1.64929	2.4295	2.37796	2.00296	1.67227	1.3916	2.01345	1.92941	2.13092	1.49822	1.45201	1.22808
LOC_Os02G36845	OsCASP6	0.810811	0.5	0.445946	1.10811	1.5	0.351351	0.27027	0.135135	2.68966	2.75862	2.10345	1.24138	1.12162	0.797297	1.62162	1.32432
LOC_Os03G10030	OsCASP_like10	1.09615	0.326923	0.403846	0	0.557692	0.442308	0.153846	0	0.95	1	0.6875	0.8375	1.23077	0.423077	0.634615	0.288462
LOC_Os03G10870	OsCASP_like11	1.24091	1.125	1.10455	1.06023	1.2	0.661364	0.627273	0.671591	1.34855	1.02075	1.10788	1.17012	0.886364	0.889773	0.835227	0.797727
LOC_Os03G18680	OsCASP_like12	1.35331	1.27686	1.43388	1.53512	0.933884	1.91529	1.49587	1.29752	1.48292	1.17768	1.49658	1.73349	1.07231	0.706612	0.747934	0.797521
LOC_Os03G55870	OsCASP_like13	2.44068	1.91525	2.00847	2.14407	1.40678	2.44915	2.72881	3.0678	1.42982	1.77193	1.69298	1.70175	0.915254	0.79661	0.830508	0.932203
LOC_Os03G60250	OsCASP_like14	0.609677	0.735484	0.493548	0.348387	0.9	0.425806	0.416129	0.493548	1.04412	0.713235	1.04412	0.617647	1.15161	0.851613	0.86129	1.74194
LOC_Os04G38690	OsCASP5	3.59302	3.97674	4.67442	4.7093	0.488372	0.767442	0	0	1.22667	0.44	1.09333	0.84	0.837209	1.04651	0	0
LOC_Os04G58760	OsCASP1	1.25862	1.5977	2.22414	2.48276	1.49713	0.695402	1.12931	1.33621	1.06984	1.2127	1.48095	1.23492	0.991379	0.841954	0.925287	0.916667
LOC_Os05G15630	OsCASP_like16	1.59774	1.47368	1.54887	1.61278	0.518797	0	0.139098	0.270677	0.682773	0.752101	0.552521	0.527311	1.46992	2.08647	1.79323	0.785714
LOC_Os05G27790	OsCASP_like17	0.928571	1.10714	1.28571	1.24554	0.84375	2	2.09821	2.21429	0.773663	1.15226	0.901235	0.91358	2.07589	2.02679	1.60268	1.45089
LOC_Os05G38250	OsCASP_like18	1.2943	1.22152	1.18354	1.1519	0.560127	0.389241	0.455696	0.537975	0.674603	0.719577	0.333333	0.436508	1	0.724684	0.708861	0.686709
LOC_Os06G12500	OsCASP3	3.61538	4.69231	6.11538	7.36538	0.865385	0.557692	0.788462	0	1.15541	0.587838	0.554054	0.574324	1.57692	1.80769	1.63462	1
LOC_Os07G26110	OsCASP_like20	0.312185	0.460084	0.427311	0.266807	0.486134	0.465966	0.744118	1.10756	0.654768	1.42376	0.901581	0.82203	1.46597	1.3395	1.28571	0.957563
LOC_Os07G49200	OsCASP_like21	1.66071	0.714286	0.25	0.410714	0.767857	1.16071	2.5	2.5	1.09589	0.465753	0.547945	0.205479	1.73214	1.89286	1.96429	2.25
LOC_Os08G01160	OsCASP2	0.91875	1.21875	1.25625	0.6375	1.125	0.05625	0.69375	1.03125	0.666667	1.28205	0.882051	0.651282	1.55625	0.75	1.05	0.225
LOC_Os09G07480	OsCASP_like23	1.41304	1.26087	1.80435	1.7971	0.57971	0.550725	0.608696	0.442029	1.04016	0.718876	0.401606	0.449799	1.04348	0.362319	0.521739	0.666667
LOC_Os10G20250	OsCASP_like24	1.10724	0.945395	1.03224	1.125	0.9	1.34013	1.29474	1.44671	1.02183	1.12103	0.996032	0.994048	1.09934	0.984868	0.996711	1.15263
LOC_Os11G42940	OsCASP_like26	0.193727	0	0.138376	0.0332103	0.166052	0	0.293358	0.099631	0.214634	0.565854	0.165854	0.214634	1.19004	2.39114	1.60517	0.47048
LOC_Os11G42950	OsCASP_like27	0.306452	0.290323	0.306452	0.274194	0.354839	0.112903	0.0725806	0.112903	1.29545	2.34091	0.454545	1.04545	0.435484	0.637097	0.629032	0.693548
LOC_Os11G42960	OsCASP_like28	0.332888	0.426638	0.354947	0.253175	0.323362	0.199532	0.237132	0.267213	0.379531	0.58209	0.263113	0.260554	0.880348	1.08088	0.698362	0.480281
LOC_Os11G42970	OsCASP_like29	0.59375	0.414062	0.273438	0	0.0546875	0.15625	0.148438	0.257812	0.125	0.726562	0.046875	0.0859375	0.820313	1.15625	0.84375	0.492188
LOC_Os12G32970	OsCASP_like30	2.78182	0.709091	0.0818182	0.109091	0.818182	0.709091	2.67273	2.07273	1.55556	1.25	0.111111	0.416667	0.327273	0.381818	0.0818182	0.190909
LOC_Os12G35230	OsCASP_like32	1	5	0	0	0	0	0	0	0	0.4	0.8	0	1.5	1.5	0	0
LOC_Os12G35260	OsCASP_like33	0.617647	0.264706	0.176471	0.617647	0.176471	0	0	0	0	0.25	0.291667	0	2.11765	0.441176	0.617647	1.58824
LOC_Os12G41690	OsCASP_like35	1.43939	0.659091	1.04545	0.560606	0.598485	0.507576	0.55303	0.75	0.53125	0.8125	0.527344	0.445312	0.94697	0.840909	0.719697	0.628788
