# Supplementary material for: Comparative Analysis of Casparian Strip Membrane Domain Protein Family in Oryza sativa (L.) and Arabidopsis thaliana (L.)
Source: Int J Mol Sci. 2024 Sep 12;25(18):9858. doi: 10.3390/ijms25189858 (PMC11431883; doi:10.3390/ijms25189858)
Supplement: Supplementary file 1 [file ijms-25-09858-s001.zip › Supplemental Table 8.xlsx]

## Sheet: Supplemental Table 8
Supplemental Table 8. The expression patterns of CASPs genes in rice in ion defect
Gene ID	SampleName	Fe-	Zn-	Cu-	Mn-	N-	P-
LOC_Os01G13560	OsCASP_like1	1.84762	2.14476	0.921905	1.12381	0.789272	2.10536
LOC_Os01G26120	OsCASP_like2	1.44809	0.978142	1.12568	0.972678	0.891213	0.769874
LOC_Os01G45360	OsCASP_like3	0.643853	0.915082	0.897338	0.973384	0.983725	0.887884
LOC_Os01G47200	OsCASP_like4	0.839895	0.939633	0.986877	0.761155	0.894322	0.790221
LOC_Os01G52610	OsCASP_like5	0.9555	0.933669	1	0.849706	0.759774	1.16409
LOC_Os01G62850	OsCASP_like6	0.992436	1.02068	1.1064	1.08724	0.930233	0.770952
LOC_Os02G04180	OsCASP_like7	1.20115	1.1092	1.05747	1.05939	1.02424	1.04727
LOC_Os02G08110	OsCASP_like8	1.42387	1.33333	1.3251	0.995885	0.561798	0.786517
LOC_Os02G12760	OsCASP_like9	1.14909	0.940362	0.874334	0.953142	0.829193	1.16253
LOC_Os02G36845	OsCASP6	1.29661	0.881356	0.926554	0.935028	1.11538	3.09856
LOC_Os02G51010	OsCASP4	0.767677	0.868687	0.727273	0.787879	1	1
LOC_Os03G10030	OsCASP_like10	0.735354	0.89697	0.977778	0.993939	0.721805	1.09774
LOC_Os03G10870	OsCASP_like11	0.778667	0.979556	0.999111	0.992	1.11897	1.33276
LOC_Os03G18680	OsCASP_like12	1.03131	0.914672	0.953959	0.94291	0.814945	0.988967
LOC_Os03G55870	OsCASP_like13	1.23395	0.931677	0.906832	1.06418	0.730458	1.73046
LOC_Os03G60250	OsCASP_like14	1.20249	1.2243	1.15888	1.1215	0.858333	1.84375
LOC_Os04G21320	OsCASP_like15	0.952381	1.16667	1	1.04762	1.20588	1.33824
LOC_Os04G38690	OsCASP5	0.349206	0.721088	0.789116	0.528345	0.705882	0.429412
LOC_Os04G58760	OsCASP1	0.686801	0.982103	1.03132	0.550336	0.615319	0.829482
LOC_Os05G15630	OsCASP_like16	0.905708	1.08735	1.10123	0.910754	0.688543	0.668242
LOC_Os05G27790	OsCASP_like17	0.784141	1.13069	1.23054	1.01028	0.633966	0.75
LOC_Os05G38250	OsCASP_like18	0.84739	0.977912	0.967871	0.959839	0.90404	1.31746
LOC_Os06G12500	OsCASP3	0.490909	0.912121	0.975758	0.639394	1.07746	0.395574
LOC_Os06G44610	OsCASP_like19	0.814103	1.04487	1.17308	0.839744	1.01304	1.02174
LOC_Os07G26110	OsCASP_like20	1.68417	1.2598	1.12605	1.09664	0.315054	1.33686
LOC_Os07G49200	OsCASP_like21	1.27564	1.08974	1.23077	1.53205	1.37719	1.50877
LOC_Os08G01160	OsCASP2	0.589583	0.875	0.860417	0.495833	0.45906	0.930201
LOC_Os08G42430	OsCASP_like22	1.07576	1.36364	1.37879	1.18182	1	1
LOC_Os09G07480	OsCASP_like23	0.784521	1.04661	1.02902	0.784521	0.854212	0.674946
LOC_Os10G20250	OsCASP_like24	0.992741	0.992741	1.00838	1.07314	0.99609	1.13978
LOC_Os11G34730	OsCASP_like25	0.697674	0.914729	1.13178	0.883721	1	1
LOC_Os11G42940	OsCASP_like26	1.01495	0.996623	1.07188	1.10661	0.895573	1.16799
LOC_Os11G42950	OsCASP_like27	1.21429	1.04233	1.00794	1.05026	0.802469	0.876543
LOC_Os11G42960	OsCASP_like28	1.07232	0.973161	0.929318	1.1428	0.991391	0.949149
LOC_Os11G42970	OsCASP_like29	0.979328	1.15762	1.18605	1.44961	1.09048	1.10952
LOC_Os12G32970	OsCASP_like30	1.10949	1.19221	0.997567	1.07543	1	1.18421
LOC_Os12G35180	OsCASP_like31	0.956522	1.10145	1.07246	1.04348	1	1
LOC_Os12G35230	OsCASP_like32	0.909091	0.939394	0.909091	0.909091	1	1
LOC_Os12G35260	OsCASP_like33	0.48855	0.910941	0.880407	0.905852	0.692308	0.769231
LOC_Os12G38100	OsCASP_like34	0.956522	0.898551	0.985507	0.927536	1	1
LOC_Os12G41690	OsCASP_like35	0.819159	0.695992	0.817204	0.819159	0.702208	0.957729
