# Supplementary material for: Comparative Analysis of Casparian Strip Membrane Domain Protein Family in Oryza sativa (L.) and Arabidopsis thaliana (L.)
Source: Int J Mol Sci. 2024 Sep 12;25(18):9858. doi: 10.3390/ijms25189858 (PMC11431883; doi:10.3390/ijms25189858)
Supplement: Supplementary file 1 [file ijms-25-09858-s001.zip › Supplemental Table 9.xlsx]

## Sheet: Supplemental Table 9
Supplemental Table 9. The Primer sequences of OsCASPs gene used for RT-qPCR
Gene		Primer sequence (5'-3')
LOC_Os01G26120	OsCASP_like2	TCATGCTCACCATCCTCA	CAAATCAGTTAATCACACATGA
LOC_Os01G45360	OsCASP_like3	TCCTTCATCGCGTTCATCG	CTCCACATCCCCAAATCAG
LOC_Os03G55870	OsCASP_like13	CTTGTCCTGGTTCCTAAC	CCAAATCCATGACTGATTGTGGAG
LOC_Os05G27790	OsCASP_like17	CCTCGTCTCCGGCTTCA	CAACTAGCTGTACAAATAACAGG
LOC_Os07G49200	OsCASP_like21	CCTTGATCGCCGGCTTC	ATATATGCCAAGCATATAGC
LOC_Os12G32970	OsCASP_like30	TGGTAGGCAAGGCTAGTTT	CGAACTTAATTACGTGTCAG
